# Supplementary material for: Construction of a lipid metabolism-related and immune-associated prognostic score for gastric cancer
Source: BMC Med Genomics. 2023 May 3;16:93. doi: 10.1186/s12920-023-01515-w (PMC10158005; doi:10.1186/s12920-023-01515-w)
Supplement: Supplementary file 2 — Additional file 2: The clinical characteristics of the patients. [file 12920_2023_1515_MOESM2_ESM.xlsx]

## Sheet: Sheet1
Supplementa Table S1. The clinical characteristics of the patients.
Items		TCGA	GSE84437
Age	>65	179(53.4%)	146(34.3%)
	≤65	153(45.7%)	280(65.7%)
	NA	3(0.9%)
Gender	Man	217(64.8%)	291(68.3%)
	Female	118(35.2%)	135(31.7%)
T	T1-2	88(26.3%)	49(11.5%)
	T3-4	243(72.5%)	377(88.5%)
	NA	4(1.2%)
N	N0	98(29.2%)	80(18.8%)
	N1-3	226(67.5%)	346(81.2%)
	NA	11(3.3%)
M	M0	302(90.1%)
	M1	21(6.3%)
	NA	12(3.6%)
Grade	G1-2	129(38.5%)
	G3	197(58.8%)
	NA	9(2.7%)
