# Supplementary material for: Construction of a lipid metabolism-related and immune-associated prognostic score for gastric cancer
Source: BMC Med Genomics. 2023 May 3;16:93. doi: 10.1186/s12920-023-01515-w (PMC10158005; doi:10.1186/s12920-023-01515-w)
Supplement: Supplementary file 3 — Additional file 3: Univariate Cox regression analysis. [file 12920_2023_1515_MOESM3_ESM.xlsx]

## Sheet: Sheet1
Supplementa Table S2. univariate Cox regression analysis.
Gene	HR	HR.95L	HR.95H	pvalue
A4GALT	1.09054	0.936434	1.27002	0.264824
ABO	0.939691	0.845236	1.0447	0.24979
ACAA1	1.0714	0.796956	1.44036	0.647814
ACAA2	1.10331	0.93613	1.30035	0.240912
ACADL	1.41893	0.967178	2.0817	0.0735654
ACADM	0.856948	0.668312	1.09883	0.223602
ACADS	0.882817	0.727411	1.07143	0.207085
ACADSB	0.948434	0.755468	1.19069	0.648272
ACADVL	0.935388	0.69001	1.26803	0.666996
ACAT1	1.08007	0.840921	1.38722	0.546394
ACAT2	0.975627	0.795092	1.19716	0.813164
ACER1	1.08818	0.817782	1.44797	0.562062
ACER2	0.975121	0.864739	1.09959	0.681048
ACER3	1.02331	0.773788	1.35329	0.871638
ACHE	1.03172	0.937545	1.13536	0.522538
ACOT1	1.25108	1.00783	1.55303	0.0422855
ACOT2	1.18994	0.92356	1.53314	0.17864
ACOT4	1.06338	0.875456	1.29165	0.535656
ACOT7	0.881931	0.713765	1.08972	0.244426
ACOX1	1.06078	0.840434	1.3389	0.619415
ACOX3	0.945922	0.711237	1.25805	0.702371
ACSL1	0.96882	0.799943	1.17335	0.745831
ACSL3	1.09142	0.839482	1.41897	0.513564
ACSL4	0.933022	0.739824	1.17667	0.558115
ACSL5	0.917766	0.793765	1.06114	0.246583
ACSL6	1.13811	0.874666	1.48089	0.335521
ADH1A	1.0488	0.898083	1.22482	0.5472
ADH1B	1.10391	1.01476	1.20089	0.0213869
ADH1C	0.993345	0.932189	1.05851	0.836823
ADH4	1.10429	1.01027	1.20707	0.0288931
ADH5	1.21711	0.904654	1.63748	0.19429
ADH6	1.00102	0.896526	1.1177	0.985518
ADH7	1.03346	0.869418	1.22846	0.708975
ADPRM	1.22846	0.8623	1.75012	0.254491
AGK	1.24019	0.883065	1.74173	0.214129
AGPAT1	1.2494	0.965074	1.6175	0.091005
AGPAT2	0.942614	0.783507	1.13403	0.530969
AGPAT3	0.86115	0.643817	1.15185	0.313772
AGPAT4	1.20291	0.960923	1.50583	0.106936
AGPS	1.16076	0.862846	1.56152	0.324569
AKR1A1	0.810421	0.602997	1.0892	0.16346
AKR1B1	1.39675	1.16966	1.66794	0.000223428
ALDH1B1	1.00655	0.863213	1.17368	0.933635
ALDH2	0.903198	0.734133	1.1112	0.335628
ALDH3A2	0.809085	0.647049	1.0117	0.0631735
ALDH7A1	1.19458	0.953551	1.49654	0.12203
ALDH9A1	0.930058	0.684139	1.26437	0.643519
ARSA	0.940641	0.748967	1.18137	0.598646
ASAH1	1.16174	0.903543	1.49373	0.242389
ASAH2	1.06345	0.795464	1.42171	0.677952
AWAT2	3.33735	1.01649	10.9572	0.0469298
B3GALNT1	1.11273	0.929569	1.33199	0.244397
B3GALT1	1.16906	0.823418	1.65978	0.382407
B3GALT2	1.02069	0.804554	1.29488	0.866063
B3GALT4	1.11538	0.871122	1.42814	0.386547
B3GALT5	1.01993	0.913168	1.13918	0.726431
B3GNT2	1.05244	0.777195	1.42516	0.74108
B3GNT3	0.964258	0.847615	1.09695	0.580069
B3GNT4	1.06616	0.768523	1.47906	0.701299
B3GNT5	1.16583	0.950014	1.43067	0.141831
B4GALNT1	1.11409	0.894207	1.38803	0.33549
B4GALT1	1.02428	0.838781	1.25081	0.81393
B4GALT2	0.942105	0.706804	1.25574	0.684178
B4GALT3	1.05063	0.796245	1.38628	0.726968
B4GALT4	0.974816	0.786245	1.20861	0.816119
B4GALT6	0.994989	0.824332	1.20098	0.958271
B4GAT1	1.07072	0.851255	1.34678	0.559284
BAAT	0.999926	0.899974	1.11098	0.998901
CDIPT	1.28994	0.940178	1.76983	0.114634
CDS1	0.960531	0.815036	1.132	0.630864
CDS2	1.06863	0.820477	1.39183	0.622499
CEL	0.974358	0.893223	1.06286	0.558145
CERK	1.02358	0.835561	1.2539	0.821949
CHAT	1.64246	0.879869	3.06598	0.119213
CHKA	0.919334	0.767908	1.10062	0.359715
CHKB	1.03971	0.768407	1.4068	0.800732
CHPT1	0.981741	0.7802	1.23534	0.875096
CPT1A	0.998128	0.807625	1.23357	0.986164
CPT1B	0.943951	0.698704	1.27528	0.707081
CPT1C	1.2182	1.02353	1.44989	0.0263025
CPT2	0.855308	0.65003	1.12541	0.26434
CRLS1	0.921621	0.712307	1.19244	0.534628
CYP4A11	1.47839	1.03378	2.11423	0.0321957
CYP4A22	2.43307	1.00776	5.87427	0.0480253
DEGS1	1.21224	0.931567	1.57748	0.152026
DEGS2	0.896677	0.801605	1.00302	0.0565012
DGAT1	0.988817	0.821579	1.1901	0.905301
DGAT2	1.01556	0.857723	1.20243	0.857846
DGKA	1.04732	0.854281	1.28397	0.656478
DGKB	1.41479	0.988452	2.02501	0.0578971
DGKD	0.920888	0.723324	1.17242	0.503544
DGKE	1.03904	0.788417	1.36934	0.785661
DGKG	1.10706	0.926804	1.32236	0.262014
DGKH	1.03874	0.824898	1.30802	0.746549
DGKI	1.56466	1.11005	2.20546	0.0105859
DGKQ	0.831904	0.66878	1.03482	0.0984034
DGKZ	0.930224	0.714039	1.21186	0.591962
ECHS1	0.915503	0.705029	1.18881	0.507744
ECI1	0.878481	0.671735	1.14886	0.343967
ECI2	1.09324	0.889485	1.34366	0.396941
EHHADH	1.12609	0.90181	1.40614	0.294673
ELOVL2	1.28912	1.10096	1.50945	0.00160659
ELOVL5	1.05956	0.913214	1.22935	0.445558
ELOVL6	1.11745	0.930189	1.3424	0.235367
ENPP2	1.10855	0.956223	1.28515	0.171804
ENPP6	1.27086	0.932896	1.73125	0.128613
ENPP7	1.02853	0.735846	1.43762	0.869227
ETNK1	1.05488	0.86967	1.27954	0.587541
ETNK2	1.1223	0.977817	1.28813	0.100812
FADS1	1.10696	0.953762	1.28477	0.1812
FADS2	1.01873	0.896	1.15828	0.776893
FUT1	1.01137	0.858288	1.19176	0.892593
FUT2	0.829536	0.721711	0.953472	0.00852299
FUT3	0.979749	0.902749	1.06332	0.62422
FUT4	0.908127	0.768781	1.07273	0.256831
FUT5	3.8279	0.434141	33.7513	0.226794
FUT6	0.937333	0.852027	1.03118	0.183747
FUT7	0.774452	0.454597	1.31936	0.347037
FUT9	0.976726	0.845077	1.12888	0.749882
GAL3ST1	1.02344	0.889965	1.17693	0.745213
GALC	1.11371	0.93694	1.32384	0.221967
GBA	0.969289	0.763291	1.23088	0.798043
GBGT1	1.05643	0.891753	1.25151	0.525491
GCDH	0.76948	0.540925	1.09461	0.145044
GCNT2	1.04292	0.864	1.25889	0.661641
GK	0.954758	0.785617	1.16031	0.641663
GK2	4.50391	0.829819	24.4453	0.0811927
GLA	0.783133	0.611199	1.00343	0.0532522
GLB1	1.12515	0.88163	1.43593	0.343354
GLYCTK	0.997168	0.830577	1.19717	0.975746
GNPAT	1.20211	0.885318	1.63226	0.238209
GPAM	1.00378	0.806627	1.24913	0.973005
GPAT2	0.98317	0.838762	1.15244	0.834121
GPAT3	1.06091	0.899868	1.25078	0.481479
GPAT4	0.878059	0.658367	1.17106	0.376079
GPD1	1.00757	0.911753	1.11345	0.882428
GPD1L	0.978302	0.780093	1.22687	0.849387
GPD2	1.0031	0.813491	1.23689	0.976926
HACD1	1.13268	0.977887	1.31199	0.096568
HACD2	0.979422	0.77697	1.23462	0.860296
HADH	0.928698	0.718102	1.20105	0.572921
HADHA	1.02195	0.743699	1.40432	0.893465
HADHB	1.08871	0.748358	1.58384	0.656775
HEXA	1.1941	0.931592	1.53057	0.161359
HEXB	1.08905	0.822545	1.4419	0.551363
HSD17B12	1.05175	0.838975	1.31848	0.661754
JMJD7-PLA2G4B	1.06234	0.767568	1.47031	0.715347
KDSR	1.11886	0.841629	1.48742	0.439448
LCAT	1.19431	0.934932	1.52565	0.155203
LCLAT1	0.91654	0.705256	1.19112	0.514507
LIPC	1.00089	0.858659	1.16668	0.990907
LIPF	0.995887	0.952497	1.04125	0.856121
LIPG	1.12206	0.965494	1.30402	0.133098
LPCAT1	0.951833	0.796693	1.13718	0.586571
LPCAT2	1.09944	0.902769	1.33897	0.345798
LPCAT3	0.97783	0.80723	1.18448	0.818724
LPCAT4	0.929345	0.763304	1.1315	0.465587
LPGAT1	1.09585	0.891036	1.34775	0.385895
LPL	1.18154	1.0374	1.34569	0.0119642
LYPLA1	1.06478	0.842395	1.34588	0.599487
LYPLA2	0.930109	0.728439	1.18761	0.56121
MBOAT1	0.943359	0.807455	1.10214	0.462553
MBOAT2	0.998978	0.857535	1.16375	0.989522
MBOAT7	0.94792	0.738357	1.21696	0.674791
MGLL	1.12834	0.968427	1.31466	0.121495
NAGA	0.884892	0.672157	1.16496	0.383397
NEU1	1.07511	0.940981	1.22836	0.286768
NEU2	2.60982	1.51979	4.48165	0.000506668
NEU3	0.925941	0.708192	1.21064	0.573764
NEU4	0.933379	0.778533	1.11902	0.456323
PAFAH1B1	1.13378	0.83211	1.54483	0.426312
PAFAH1B2	1.0224	0.756422	1.38191	0.885415
PAFAH1B3	0.951681	0.778307	1.16368	0.629335
PAFAH2	0.951474	0.727582	1.24426	0.716306
PCYT1A	1.08295	0.814089	1.44061	0.584162
PCYT1B	1.25276	0.973797	1.61164	0.0795393
PCYT2	1.03146	0.839977	1.26659	0.767522
PECR	0.935493	0.746828	1.17182	0.561754
PEMT	0.992873	0.755574	1.3047	0.959067
PGS1	1.04532	0.765754	1.42695	0.780151
PHOSPHO1	0.93773	0.713139	1.23305	0.645329
PISD	0.990683	0.717116	1.36861	0.954725
PLA2G10	1.11774	0.999675	1.24975	0.0506706
PLA2G12A	1.06697	0.737741	1.54313	0.730595
PLA2G12B	0.999355	0.888173	1.12446	0.991449
PLA2G15	1.26612	0.976663	1.64137	0.0748044
PLA2G1B	1.02127	0.860343	1.2123	0.809878
PLA2G2A	0.99964	0.948307	1.05375	0.98932
PLA2G2C	1.31852	0.641565	2.70978	0.451847
PLA2G2D	0.988316	0.893866	1.09275	0.818618
PLA2G2E	1.03913	0.756812	1.42677	0.812409
PLA2G2F	1.06426	0.892916	1.26847	0.486847
PLA2G3	0.930761	0.766852	1.1297	0.467839
PLA2G4A	1.00425	0.884822	1.13979	0.947675
PLA2G4B	1.10328	0.527128	2.30917	0.794232
PLA2G4E	0.96949	0.75734	1.24107	0.805751
PLA2G5	1.2459	1.02454	1.51509	0.0276052
PLA2G6	0.867356	0.664736	1.13174	0.294493
PLA2G7	1.04414	0.91623	1.18991	0.517092
PLD1	1.12302	0.927557	1.35968	0.234365
PLD2	1.11072	0.854477	1.44382	0.432606
PLPP1	1.22306	1.0143	1.47479	0.0349769
PLPP2	0.891905	0.771845	1.03064	0.120946
PLPP3	1.17771	0.962749	1.44067	0.111661
PNLIP	0.951195	0.760846	1.18917	0.660518
PNLIPRP1	1.16058	0.70773	1.90321	0.555107
PNLIPRP2	1.06921	0.959175	1.19187	0.227146
PNPLA3	1.12062	0.954306	1.31592	0.164723
PTDSS1	0.912652	0.707903	1.17662	0.480714
PTDSS2	0.895804	0.661721	1.2127	0.476441
SCD	1.02208	0.915683	1.14084	0.696957
SCD5	1.00204	0.861536	1.16547	0.97887
SGMS1	0.953272	0.733063	1.23963	0.721027
SGMS2	1.11346	0.930336	1.33263	0.241072
SGPL1	0.979437	0.786356	1.21993	0.852865
SGPP1	1.09456	0.898466	1.33344	0.369723
SGPP2	0.88674	0.783166	1.00401	0.0578557
SLC33A1	0.977607	0.724971	1.31828	0.881971
SMPD1	1.23527	0.979585	1.5577	0.074156
SMPD2	0.985533	0.772417	1.25745	0.906688
SMPD3	0.872118	0.780068	0.975029	0.0162032
SMPD4	1.02496	0.782305	1.34287	0.858072
SPHK1	1.0006	0.850119	1.17772	0.994233
SPHK2	0.910899	0.734538	1.1296	0.395325
SPTLC1	0.951988	0.742376	1.22078	0.698186
SPTLC2	1.08455	0.856895	1.37269	0.499545
ST3GAL1	1.13582	0.955113	1.35072	0.149723
ST3GAL2	1.13354	0.930055	1.38154	0.214362
ST3GAL3	1.16095	0.927929	1.45249	0.191692
ST3GAL4	1.12952	0.977545	1.30513	0.0985481
ST3GAL5	1.15877	0.910181	1.47526	0.231665
ST3GAL6	1.43954	1.12687	1.83896	0.00354538
ST6GALNAC3	1.45253	1.14714	1.83922	0.00193613
ST6GALNAC4	0.822469	0.6677	1.01311	0.0661375
ST6GALNAC5	1.142	0.981753	1.3284	0.0852072
ST6GALNAC6	1.17704	0.955058	1.45061	0.126336
ST8SIA1	1.3057	0.93287	1.82752	0.119972
ST8SIA5	5.66655	1.82013	17.6415	0.00275732
TECR	0.813368	0.620954	1.0654	0.13363
TKFC	0.905192	0.708336	1.15676	0.425969
UGCG	1.09388	0.869074	1.37683	0.444609
UGT8	1.04937	0.933354	1.17981	0.420132
YOD1	0.997564	0.825778	1.20509	0.979819
