# Supplementary material for: Construction of a lipid metabolism-related and immune-associated prognostic score for gastric cancer
Source: BMC Med Genomics. 2023 May 3;16:93. doi: 10.1186/s12920-023-01515-w (PMC10158005; doi:10.1186/s12920-023-01515-w)
Supplement: Supplementary file 4 — Additional file 4: Comparison of the NRI and IDI of the nomogram model with and without risk-score. [file 12920_2023_1515_MOESM4_ESM.xlsx]

## Sheet: Sheet1
Supplementary Table S3. Comparison of the NRI and IDI of the nomogram model with and without risk-score.
	TCGA
	NRI	P value	IDI	P value
1 year	0.57	＜0.0001	0.04	＜0.0001
3 year	0.52	＜0.0001	0.06	＜0.0001
5 year	0.59	＜0.0001	0.06	＜0.0001
