# Supplementary material for: Construction of a lipid metabolism-related and immune-associated prognostic score for gastric cancer
Source: BMC Med Genomics. 2023 May 3;16:93. doi: 10.1186/s12920-023-01515-w (PMC10158005; doi:10.1186/s12920-023-01515-w)
Supplement: Supplementary file 5 — Additional file 5: Differential genes between HRisk and LRisk in GEO. [file 12920_2023_1515_MOESM5_ESM.xlsx]

## Sheet: TCGA
Supplementary Table S4. Differential genes between HRisk and LRisk in TCGA
Gene	logFC	AveExpr	t	P.Value	adj.P.Val	B
AKR1B1	1.60009	4.70592	14.2277	4.8811e-33	2.87682e-28	64.1174
CHROMR	1.0007	2.24154	12.0262	5.88852e-26	1.65202e-21	48.1887
RECK	1.19895	2.27991	11.9775	8.40895e-26	1.65202e-21	47.8404
MAP7D3	1.11157	2.27374	11.7118	5.84239e-25	7.3634e-21	45.9457
FAM49A	1.25186	2.44638	11.4763	3.22801e-24	2.71789e-20	44.2749
QKI	1.11708	3.3091	11.444	4.07808e-24	3.00442e-20	44.0464
SLC9A9	1.19672	2.09277	11.1916	2.52261e-23	1.47788e-19	42.2652
CNRIP1	1.11721	2.64559	11.1033	4.75702e-23	2.33641e-19	41.6452
NR3C1	1.22809	3.6073	11.0694	6.06713e-23	2.75065e-19	41.4074
PDE1A	1.18334	1.83309	10.9208	1.75895e-22	6.91125e-19	40.367
CLIC2	1.12432	3.24372	10.8811	2.33596e-22	8.42612e-19	40.0897
EFEMP1	1.97952	4.94458	10.8619	2.67963e-22	8.77401e-19	39.9555
ATP8B2	1.40305	3.29241	10.7878	4.54646e-22	1.276e-18	39.4388
GYPC	1.41156	3.8542	10.7039	8.26171e-22	2.13193e-18	38.855
CYP2U1	1.00345	2.24567	10.7029	8.31967e-22	2.13193e-18	38.8482
MILR1	1.16935	2.48338	10.6485	1.22386e-21	2.67155e-18	38.471
DZIP1	1.08555	1.77231	10.6135	1.56953e-21	3.30374e-18	38.2279
KLHL5	1.20033	4.08678	10.6038	1.68033e-21	3.30754e-18	38.1612
CYP7B1	1.28339	1.97766	10.6036	1.68357e-21	3.30754e-18	38.1593
GLIPR1	1.28926	3.32961	10.5935	1.80755e-21	3.43655e-18	38.0899
TMEM273	1.00739	2.02212	10.5795	1.99652e-21	3.56578e-18	37.9927
PRICKLE1	1.03625	1.44964	10.5579	2.32688e-21	4.03358e-18	37.843
MEF2C	1.19165	2.87164	10.5534	2.40102e-21	4.04319e-18	37.8124
EBF1	1.19542	2.51532	10.5188	3.0674e-21	4.75754e-18	37.573
ELMO1	1.10024	2.85691	10.4992	3.52342e-21	5.19158e-18	37.4376
AKT3	1.31269	2.93158	10.4795	4.04969e-21	5.82147e-18	37.3015
RBMS1	1.07013	3.64047	10.4248	5.95566e-21	8.16314e-18	36.9246
GNB4	1.24901	3.54963	10.4161	6.33332e-21	8.48348e-18	36.8645
ERG	1.02632	2.38856	10.4084	6.68692e-21	8.75809e-18	36.8114
TCF4	1.05904	2.83722	10.3843	7.92394e-21	1.01526e-17	36.6455
BHMT2	1.14216	1.33151	10.3493	1.01335e-20	1.23538e-17	36.4052
FLI1	1.0591	2.48111	10.3111	1.32543e-20	1.50649e-17	36.1428
JAM3	1.3112	3.52111	10.3107	1.32915e-20	1.50649e-17	36.1401
SYT11	1.34887	3.35541	10.2902	1.53487e-20	1.70683e-17	35.9995
ARMCX1	1.25019	2.87127	10.2698	1.77149e-20	1.93349e-17	35.8594
ATP1B2	1.21183	1.7696	10.2502	2.03233e-20	2.10786e-17	35.7251
PLPP1	1.05924	5.39365	10.2416	2.15916e-20	2.12133e-17	35.666
BICC1	1.38318	2.78871	10.2412	2.16538e-20	2.12133e-17	35.6632
JAM2	1.35507	2.56858	10.2392	2.19554e-20	2.12133e-17	35.6497
HEG1	1.258	4.44429	10.1766	3.40399e-20	2.95966e-17	35.2212
GNG2	1.09078	2.9133	10.1745	3.45303e-20	2.95966e-17	35.2072
RBMS3	1.18226	1.97774	10.1552	3.95373e-20	3.32893e-17	35.0749
FEZ1	1.02809	2.01058	10.1376	4.471e-20	3.65988e-17	34.9548
S1PR1	1.31951	4.47837	10.1013	5.75651e-20	4.64763e-17	34.7078
MYO5A	1.05627	2.57691	10.0961	5.9697e-20	4.69123e-17	34.6723
GGTA1P	1.00421	1.66624	10.0505	8.20325e-20	6.1985e-17	34.3618
LIX1L	1.17851	4.33785	10.0253	9.77772e-20	6.94312e-17	34.1902
RASSF8	1.37257	2.46117	10.0171	1.03542e-19	7.17945e-17	34.1343
HDGFL3	1.03867	1.92355	10.0092	1.09381e-19	7.40997e-17	34.0807
SNRPN	1.31834	3.29922	10.0001	1.16494e-19	7.80221e-17	34.0191
MDFIC	1.14701	3.54378	9.98783	1.26864e-19	8.30788e-17	33.9358
AC002091.2	1.06235	1.41713	9.98235	1.31793e-19	8.53587e-17	33.8986
BEX4	1.44106	4.09472	9.97689	1.36887e-19	8.72767e-17	33.8615
MPDZ	1.2171	2.03423	9.97516	1.38535e-19	8.72767e-17	33.8498
CYYR1	1.06785	3.45173	9.97448	1.39197e-19	8.72767e-17	33.8452
IGFBP6	1.33975	4.71643	9.97275	1.40874e-19	8.73982e-17	33.8335
GAPT	1.21298	1.48672	9.96244	1.51323e-19	9.29028e-17	33.7636
ZNF667-AS1	1.17743	1.80332	9.95996	1.53959e-19	9.31272e-17	33.7467
MCC	1.08198	2.20698	9.95766	1.56429e-19	9.31272e-17	33.7312
RERG	1.50028	2.36448	9.93096	1.8826e-19	1.05673e-16	33.5502
ENOX1	1.0172	1.67512	9.90881	2.19492e-19	1.19782e-16	33.4003
SALL2	1.28747	1.6271	9.89057	2.49053e-19	1.34667e-16	33.2768
HGF	1.04993	1.5959	9.88483	2.59137e-19	1.37595e-16	33.238
CDO1	1.1495	1.19724	9.8779	2.71881e-19	1.43072e-16	33.1911
SYNE1	1.09921	1.78246	9.85714	3.13851e-19	1.62175e-16	33.0509
PRKAR2B	1.38556	2.82612	9.84371	3.44393e-19	1.72968e-16	32.9602
PAPLN	1.30838	2.69415	9.8424	3.47526e-19	1.72968e-16	32.9514
NRROS	1.01832	2.53631	9.84169	3.49236e-19	1.72968e-16	32.9466
CD36	1.26971	2.07601	9.81686	4.14573e-19	2.03617e-16	32.779
FERMT2	1.43116	3.7811	9.80279	4.56846e-19	2.22526e-16	32.6842
TUB	1.05977	1.2306	9.79383	4.85959e-19	2.32857e-16	32.6238
SVEP1	1.41128	1.99921	9.78648	5.11239e-19	2.42995e-16	32.5743
PHLDB2	1.31063	2.56441	9.76295	6.01246e-19	2.8124e-16	32.4159
FBLN5	1.46158	4.29578	9.758	6.221e-19	2.88703e-16	32.3826
ARHGEF6	1.16538	2.957	9.74883	6.62684e-19	3.05135e-16	32.3209
COLEC12	1.31136	2.01095	9.73456	7.31074e-19	3.34016e-16	32.2249
KIRREL1	1.19933	4.01261	9.73184	7.44875e-19	3.35126e-16	32.2067
ZEB2	1.06306	2.44293	9.72885	7.60367e-19	3.36174e-16	32.1866
EMCN	1.05616	2.76728	9.72701	7.70021e-19	3.36174e-16	32.1742
RAMP2	1.11653	5.80433	9.71847	8.16611e-19	3.53893e-16	32.1169
EVL	1.07976	3.24012	9.69825	9.38439e-19	4.00263e-16	31.981
VCAM1	1.2079	3.48362	9.69717	9.4544e-19	4.00263e-16	31.9738
ABCA8	1.33551	1.31569	9.68783	1.00808e-18	4.18562e-16	31.9111
TEK	1.06839	2.67719	9.68402	1.03481e-18	4.25833e-16	31.8856
FBXL7	1.18489	2.80605	9.68222	1.04764e-18	4.25833e-16	31.8735
RCSD1	1.17691	2.72519	9.65099	1.2981e-18	5.13471e-16	31.6642
WIPF1	1.22093	4.27391	9.64896	1.31629e-18	5.17196e-16	31.6506
ABI3BP	1.73358	2.67628	9.64344	1.36706e-18	5.32903e-16	31.6136
RFTN1	1.14627	4.18503	9.63289	1.46959e-18	5.62433e-16	31.543
C1S	1.49528	6.26006	9.6167	1.64203e-18	6.1252e-16	31.4346
CLIP4	1.11487	2.29216	9.61274	1.68719e-18	6.25178e-16	31.4081
RASSF2	1.33574	3.57872	9.58465	2.04493e-18	7.30449e-16	31.2203
MAGEH1	1.11479	3.82631	9.57329	2.21007e-18	7.79984e-16	31.1445
SLC22A17	1.34601	2.57894	9.56206	2.38635e-18	8.20326e-16	31.0695
EDNRB	1.14555	3.07103	9.5616	2.39397e-18	8.20326e-16	31.0664
TCEAL7	1.10671	1.94122	9.55979	2.42371e-18	8.25714e-16	31.0544
ZEB1	1.26918	3.7296	9.50674	3.48131e-18	1.14942e-15	30.7007
APBB1	1.22539	2.79111	9.50552	3.51039e-18	1.14942e-15	30.6926
PECAM1	1.17008	5.64942	9.50439	3.53772e-18	1.15197e-15	30.685
PTGFR	1.06429	1.26022	9.49975	3.65146e-18	1.1809e-15	30.6541
C20orf194	1.13063	2.68787	9.49817	3.69093e-18	1.1809e-15	30.6436
SMIM10	1.16816	2.65035	9.49754	3.70671e-18	1.1809e-15	30.6395
FOLR2	1.64263	3.64335	9.49267	3.83193e-18	1.20131e-15	30.607
AC005747.1	1.31977	3.19193	9.47387	4.35539e-18	1.34397e-15	30.482
SLIT2	1.38985	1.74707	9.4702	4.4655e-18	1.37077e-15	30.4576
PRKCB	1.37424	2.38648	9.46755	4.54678e-18	1.38849e-15	30.44
AXL	1.25283	4.78796	9.46253	4.70509e-18	1.41484e-15	30.4066
PTPRM	1.0888	3.27352	9.45924	4.81151e-18	1.43117e-15	30.3847
CPE	1.57708	4.14032	9.45861	4.83225e-18	1.43117e-15	30.3805
RNF150	1.39345	1.8034	9.44982	5.12995e-18	1.51175e-15	30.3222
PDGFRA	1.3233	3.86522	9.44563	5.27833e-18	1.54773e-15	30.2943
CDK14	1.15982	2.76286	9.42299	6.15636e-18	1.74444e-15	30.1441
ARHGAP31	1.04902	3.21246	9.42011	6.27817e-18	1.77045e-15	30.1249
CLEC10A	1.35811	1.98132	9.41659	6.43012e-18	1.79341e-15	30.1016
ADGRD1	1.11816	1.30346	9.41648	6.43488e-18	1.79341e-15	30.1009
TTYH2	1.0671	2.17876	9.41315	6.58193e-18	1.82125e-15	30.0788
ANK2	1.20526	1.39719	9.41008	6.72071e-18	1.83545e-15	30.0584
RASGRP2	1.13247	1.74325	9.40587	6.91545e-18	1.86965e-15	30.0305
RGL1	1.10307	3.33555	9.39632	7.37895e-18	1.98585e-15	29.9672
GIMAP6	1.15774	3.50326	9.39424	7.48386e-18	1.99614e-15	29.9534
NPR1	1.09063	2.14038	9.39421	7.48495e-18	1.99614e-15	29.9533
CH25H	1.31131	2.53217	9.38915	7.74635e-18	2.04733e-15	29.9198
ZNF521	1.07056	2.2323	9.38142	8.16374e-18	2.12804e-15	29.8685
GNG11	1.0244	3.95784	9.38083	8.19614e-18	2.12804e-15	29.8646
MSN	1.07933	6.91683	9.37595	8.47221e-18	2.18573e-15	29.8323
OLFML1	1.08531	3.00629	9.35763	9.59204e-18	2.45798e-15	29.7111
SGCE	1.31592	3.74043	9.3471	1.03014e-17	2.61701e-15	29.6414
RBP7	1.16617	2.45711	9.34538	1.04219e-17	2.63626e-15	29.6301
EML1	1.23311	2.60532	9.32703	1.18002e-17	2.93451e-15	29.5088
GPR183	1.33206	4.22065	9.32245	1.21721e-17	3.01429e-15	29.4785
PIK3R5	1.01566	2.08133	9.31052	1.3195e-17	3.20035e-15	29.3997
RBP5	1.06234	2.73879	9.3095	1.32859e-17	3.2092e-15	29.393
NDN	1.38517	4.01067	9.29604	1.45516e-17	3.43058e-15	29.3042
GJC1	1.10655	2.2069	9.27768	1.64718e-17	3.82211e-15	29.1832
GASK1A	1.07612	1.29845	9.26114	1.84177e-17	4.22373e-15	29.0742
TNFAIP8L3	1.05529	1.89722	9.23984	2.1262e-17	4.74672e-15	28.934
C1R	1.38584	6.19635	9.23432	2.20677e-17	4.87127e-15	28.8977
CD1C	1.2907	1.9059	9.22842	2.29631e-17	5.03122e-15	28.8589
VIM	1.04514	7.84588	9.22636	2.32838e-17	5.0826e-15	28.8453
EFNA3	-1.55647	3.59072	-9.22069	2.41902e-17	5.24163e-15	28.808
EVI2A	1.08083	3.07853	9.21622	2.49285e-17	5.38181e-15	28.7787
CAND2	1.16116	1.49682	9.21227	2.56002e-17	5.48663e-15	28.7527
GIMAP8	1.04431	2.74988	9.19777	2.82249e-17	5.98388e-15	28.6575
CLIP3	1.3866	3.86052	9.19501	2.8754e-17	6.0144e-15	28.6393
RHOJ	1.10139	3.3351	9.19489	2.8777e-17	6.0144e-15	28.6385
CAV1	1.30329	5.25958	9.18813	3.01141e-17	6.2716e-15	28.5942
C8orf88	1.42533	1.69927	9.17405	3.31034e-17	6.82184e-15	28.5018
MOXD1	1.36969	2.84371	9.16713	3.468e-17	7.09711e-15	28.4564
SETBP1	1.2405	2.09745	9.15506	3.76063e-17	7.59055e-15	28.3773
TSHZ3	1.09405	2.52552	9.13185	4.39445e-17	8.72054e-15	28.2253
TUBB6	1.18642	4.71122	9.12791	4.51208e-17	8.89407e-15	28.1995
FGF7	1.53453	2.59179	9.12607	4.56828e-17	8.97484e-15	28.1874
TCF7L1	1.12032	2.98312	9.11695	4.85624e-17	9.47738e-15	28.1278
TPST1	1.1178	3.48038	9.1122	5.01298e-17	9.751e-15	28.0968
BMP6	1.03875	1.81758	9.09828	5.50291e-17	1.0599e-14	28.0058
CLIC4	1.14572	6.44033	9.09006	5.81439e-17	1.10902e-14	27.952
TTC28	1.03623	2.63377	9.08858	5.87218e-17	1.11643e-14	27.9424
DENND5A	1.03202	3.5762	9.08697	5.93591e-17	1.12132e-14	27.9318
GPX3	1.49345	5.19948	9.0843	6.04297e-17	1.13789e-14	27.9144
GUCY1B1	1.21183	3.92108	9.06542	6.85624e-17	1.25886e-14	27.7912
GPX7	1.18729	3.60767	9.05273	7.46286e-17	1.35755e-14	27.7084
GPR34	1.17602	3.11387	9.02742	8.83681e-17	1.56404e-14	27.5435
ADAMTSL3	1.08042	1.31111	9.02629	8.90376e-17	1.57117e-14	27.5361
ITPR1	1.03881	2.53735	9.0208	9.23593e-17	1.62232e-14	27.5004
GHR	1.00432	1.23416	9.01788	9.41742e-17	1.64702e-14	27.4814
EVC	1.27837	2.75823	9.01362	9.6887e-17	1.68646e-14	27.4537
CHRDL1	1.91555	2.19319	9.01345	9.7002e-17	1.68646e-14	27.4525
A2M	1.33677	7.87297	9.00917	9.98045e-17	1.72501e-14	27.4247
ROR2	1.42371	2.69077	9.00868	1.00134e-16	1.72565e-14	27.4215
NFASC	1.26197	1.73469	9.0061	1.01867e-16	1.74531e-14	27.4048
FNBP1	1.3789	4.35528	8.97044	1.29175e-16	2.15674e-14	27.173
RTL5	1.03063	1.70671	8.96643	1.32672e-16	2.20266e-14	27.147
DTX3	1.18095	3.15242	8.96058	1.37932e-16	2.2708e-14	27.109
PDE2A	1.03576	1.85197	8.95222	1.45818e-16	2.39393e-14	27.0548
PNMA8A	1.29548	1.43666	8.9518	1.46231e-16	2.39404e-14	27.052
PYGO1	1.00051	1.56827	8.94147	1.56622e-16	2.51143e-14	26.985
LGI2	1.2952	2.10415	8.9298	1.69248e-16	2.68872e-14	26.9094
ECM2	1.01289	2.62252	8.92925	1.69864e-16	2.69126e-14	26.9058
FBLN1	1.95274	5.36997	8.92741	1.71957e-16	2.71555e-14	26.8939
MMRN2	1.07153	3.82493	8.92706	1.72352e-16	2.71555e-14	26.8916
CRACR2B	-1.09653	4.58008	-8.92201	1.78225e-16	2.78626e-14	26.8589
SELP	1.47897	2.65325	8.92039	1.80159e-16	2.80905e-14	26.8484
CFL2	1.25178	3.30968	8.91319	1.88976e-16	2.93876e-14	26.8018
PLEKHO1	1.0821	3.81305	8.9113	1.91359e-16	2.96019e-14	26.7896
CCDC69	1.37898	4.08777	8.90662	1.97389e-16	3.02962e-14	26.7593
STON1	1.28243	2.20862	8.9032	2.01921e-16	3.09113e-14	26.7371
AMOTL1	1.29961	3.62649	8.90181	2.03785e-16	3.11157e-14	26.7282
ENPP2	1.19304	3.44004	8.89792	2.0912e-16	3.17657e-14	26.703
PTPN13	1.07008	1.82393	8.88724	2.24449e-16	3.39194e-14	26.6339
MIR100HG	1.15841	1.55248	8.87875	2.37447e-16	3.56098e-14	26.579
ARHGEF25	1.31719	2.67127	8.87747	2.39465e-16	3.57466e-14	26.5708
CHRD	1.04592	1.91651	8.87733	2.39678e-16	3.57466e-14	26.5699
PDE7B	1.08345	1.52868	8.85655	2.75037e-16	3.97308e-14	26.4356
KCNJ8	1.14014	3.06771	8.85507	2.77736e-16	3.99249e-14	26.4261
LAMA2	1.33655	2.56374	8.84806	2.90921e-16	4.15164e-14	26.3809
KCNQ1	-1.4867	5.23977	-8.84305	3.00709e-16	4.26037e-14	26.3486
IGFBP7	1.11643	9.10296	8.83893	3.09017e-16	4.34674e-14	26.322
CYP1B1	1.83635	3.14739	8.83421	3.18809e-16	4.4526e-14	26.2915
ZCCHC24	1.37821	4.0148	8.83283	3.2174e-16	4.47234e-14	26.2826
CLMP	1.53206	3.13504	8.82989	3.28044e-16	4.54924e-14	26.2637
EFEMP2	1.13359	4.03008	8.82878	3.30451e-16	4.57186e-14	26.2566
BNC2	1.10365	1.55312	8.82686	3.3468e-16	4.61953e-14	26.2441
MGP	1.94136	6.79805	8.82283	3.43715e-16	4.73315e-14	26.2182
VSTM4	1.118	2.22176	8.81899	3.5254e-16	4.83209e-14	26.1934
ADAM33	1.37846	1.76848	8.81785	3.55195e-16	4.84058e-14	26.1861
SLIT3	1.43693	2.61903	8.81657	3.5821e-16	4.86456e-14	26.1779
SMPD3	-1.4948	3.89297	-8.80988	3.74383e-16	5.05168e-14	26.1348
COL14A1	1.74503	3.86175	8.8097	3.74841e-16	5.05168e-14	26.1336
RASL12	1.10949	3.33242	8.80946	3.75418e-16	5.05168e-14	26.1321
BTK	1.03927	1.9995	8.79942	4.01146e-16	5.36116e-14	26.0674
SV2A	1.04945	1.94081	8.79313	4.18143e-16	5.57568e-14	26.0269
CCL19	2.25669	3.81856	8.79217	4.20797e-16	5.59841e-14	26.0208
AOX1	1.28809	1.5687	8.76626	4.99118e-16	6.53711e-14	25.8543
SRPX	1.51898	3.23437	8.76374	5.07492e-16	6.63205e-14	25.838
SLC16A7	1.00163	1.61956	8.76294	5.10161e-16	6.65218e-14	25.8329
TUBA1A	1.22999	6.064	8.75212	5.47817e-16	7.06504e-14	25.7634
EMP3	1.00993	5.36657	8.74853	5.60931e-16	7.20264e-14	25.7404
DPYSL3	1.67013	5.33535	8.74601	5.70284e-16	7.30683e-14	25.7242
PTGIS	1.95391	3.44341	8.74352	5.79726e-16	7.37967e-14	25.7082
BOC	1.45242	2.18514	8.73859	5.98798e-16	7.59352e-14	25.6766
RCAN2	1.30408	3.61343	8.73852	5.99102e-16	7.59352e-14	25.6761
LY86	1.23415	3.33508	8.72872	6.38962e-16	7.99557e-14	25.6133
GGT5	1.23758	4.03422	8.72821	6.41115e-16	8.00551e-14	25.61
NHSL2	1.07441	1.48263	8.72666	6.4769e-16	8.03654e-14	25.6001
SPART	1.16191	3.05256	8.72549	6.52673e-16	8.06915e-14	25.5926
FXYD6	1.30706	2.76403	8.72407	6.58793e-16	8.123e-14	25.5835
PRICKLE2	1.18995	2.20119	8.72256	6.65368e-16	8.18694e-14	25.5738
IL1R1	1.11787	4.79056	8.72043	6.74715e-16	8.28465e-14	25.5602
F2R	1.02201	5.57458	8.71854	6.83157e-16	8.31899e-14	25.5481
TP73-AS1	1.00301	1.99965	8.71782	6.86386e-16	8.3403e-14	25.5435
RAMP3	1.02766	4.25321	8.71581	6.95523e-16	8.41739e-14	25.5306
CADM3	1.22083	1.16509	8.71263	7.102e-16	8.55987e-14	25.5102
GLI3	1.06841	1.87165	8.69891	7.77125e-16	9.23431e-14	25.4224
CFH	1.30824	4.09257	8.69805	7.81529e-16	9.25737e-14	25.4169
TWIST2	1.28256	2.3074	8.69259	8.10029e-16	9.54829e-14	25.3819
RIPOR2	1.03767	1.86583	8.6909	8.19082e-16	9.61654e-14	25.3711
SULT1C4	1.00273	1.36137	8.68674	8.41702e-16	9.84836e-14	25.3445
LSAMP	1.13881	2.08388	8.67865	8.87537e-16	1.02769e-13	25.2928
SERPING1	1.39267	7.3608	8.67492	9.09521e-16	1.04903e-13	25.2689
ITGA9	1.24358	2.89341	8.66837	9.4939e-16	1.08862e-13	25.2271
FAM107A	1.15509	1.91051	8.65298	1.05006e-15	1.19476e-13	25.1288
LHFPL6	1.2203	4.76331	8.64992	1.07133e-15	1.21661e-13	25.1093
DLC1	1.03297	3.27283	8.64699	1.09205e-15	1.23537e-13	25.0906
SCIMP	1.0951	2.23476	8.64533	1.10396e-15	1.24646e-13	25.08
UCHL1	1.69011	2.93209	8.64036	1.14045e-15	1.28519e-13	25.0483
C14orf132	1.28832	2.26269	8.63543	1.17784e-15	1.3248e-13	25.0168
SGCD	1.23589	2.23774	8.62721	1.24291e-15	1.39225e-13	24.9644
ARMCX2	1.1907	3.08973	8.62499	1.26103e-15	1.40497e-13	24.9503
HEYL	1.28183	4.22202	8.61095	1.38223e-15	1.52844e-13	24.8608
RTL8B	1.08405	3.57832	8.60631	1.42475e-15	1.56664e-13	24.8312
MEOX1	1.06518	1.91169	8.60108	1.47423e-15	1.61202e-13	24.7979
LRRN4CL	1.09228	2.03317	8.59503	1.53354e-15	1.67068e-13	24.7595
FILIP1L	1.13964	5.15715	8.59459	1.53797e-15	1.67217e-13	24.7566
C1orf162	1.12604	3.6917	8.59032	1.58144e-15	1.70592e-13	24.7295
CPED1	1.44855	2.72303	8.59014	1.58325e-15	1.70592e-13	24.7284
TMTC1	1.21441	2.05843	8.57241	1.77729e-15	1.89765e-13	24.6156
FAT4	1.04652	1.90571	8.56379	1.88e-15	1.98755e-13	24.5608
FSTL1	1.19975	6.12074	8.56258	1.89484e-15	1.99782e-13	24.5532
SERPINF1	1.43267	5.77786	8.56092	1.91542e-15	2.01591e-13	24.5426
ADH1B	1.92619	2.1744	8.54596	2.11134e-15	2.21027e-13	24.4477
MAN1C1	1.01008	2.4989	8.54333	2.14784e-15	2.24449e-13	24.431
MS4A7	1.21565	3.48094	8.53818	2.22107e-15	2.30468e-13	24.3983
FAM124A	1.03468	1.75371	8.53356	2.28882e-15	2.36249e-13	24.369
LBH	1.03869	4.97936	8.52923	2.35417e-15	2.4257e-13	24.3415
FCER1A	1.36645	1.54955	8.52763	2.37877e-15	2.44677e-13	24.3314
AKAP12	1.57688	3.64856	8.5203	2.49484e-15	2.5528e-13	24.2849
DDR2	1.41317	3.41707	8.48614	3.11408e-15	3.1108e-13	24.0688
F13A1	1.75426	2.87106	8.48302	3.17781e-15	3.16025e-13	24.049
LAYN	1.04922	2.50201	8.48293	3.17966e-15	3.16025e-13	24.0485
MXRA7	1.10633	4.19455	8.47175	3.41868e-15	3.37505e-13	23.9778
ZSCAN18	1.07306	1.86951	8.46769	3.50967e-15	3.44755e-13	23.9522
PDGFD	1.06956	2.83745	8.46455	3.58181e-15	3.49511e-13	23.9323
EPB41L3	1.0071	2.22958	8.46289	3.62069e-15	3.52139e-13	23.9218
FRZB	1.47765	3.78424	8.45691	3.76347e-15	3.63626e-13	23.8841
NGFR	1.74218	1.92641	8.45384	3.83909e-15	3.70324e-13	23.8647
ABCC9	1.28537	2.01163	8.45263	3.8692e-15	3.72619e-13	23.8571
ITIH5	1.1703	2.28782	8.45084	3.91447e-15	3.76295e-13	23.8458
LAMA4	1.01936	4.4394	8.45036	3.92652e-15	3.76295e-13	23.8428
SELL	1.39906	3.63918	8.44958	3.94644e-15	3.7759e-13	23.8378
RAB31	1.146	4.95778	8.44637	4.0292e-15	3.8426e-13	23.8176
CDC42EP3	1.10762	3.32935	8.44224	4.13839e-15	3.92135e-13	23.7915
ZNF853	1.25382	2.43489	8.43498	4.33743e-15	4.07718e-13	23.7457
ACKR1	1.84854	3.63434	8.43412	4.36149e-15	4.09327e-13	23.7403
CCR4	1.05052	1.76969	8.43201	4.42153e-15	4.13645e-13	23.727
ADAMTS1	1.29875	3.94886	8.4212	4.74156e-15	4.39109e-13	23.6589
HMCN1	1.10964	1.73672	8.42106	4.74587e-15	4.39109e-13	23.658
CSF2RB	1.24217	3.49832	8.41587	4.90757e-15	4.51236e-13	23.6254
METTL24	1.21193	1.35412	8.41237	5.01977e-15	4.59572e-13	23.6033
PODN	1.63253	4.37022	8.41094	5.06626e-15	4.62939e-13	23.5943
OGN	2.28185	3.12474	8.41043	5.08289e-15	4.63241e-13	23.5911
TMEM47	1.23548	4.03159	8.40265	5.34492e-15	4.83158e-13	23.5421
SYDE1	1.00486	3.71517	8.39838	5.49406e-15	4.95121e-13	23.5153
P2RY14	1.12602	2.13651	8.38537	5.97527e-15	5.34401e-13	23.4335
ASB2	1.42057	2.23263	8.37964	6.19985e-15	5.52809e-13	23.3975
CPA3	1.56208	3.91914	8.36522	6.80371e-15	6.03912e-13	23.3069
DCN	1.42282	5.61937	8.36395	6.85952e-15	6.06211e-13	23.2989
CD37	1.36958	4.11126	8.36393	6.86048e-15	6.06211e-13	23.2988
PIK3CD	1.02644	3.16448	8.35723	7.16272e-15	6.30628e-13	23.2568
PIK3CG	1.1134	2.09087	8.3571	7.16891e-15	6.30628e-13	23.256
CLDN5	1.19983	3.39497	8.35084	7.46336e-15	6.48175e-13	23.2167
FGFR1	1.24126	3.32473	8.35076	7.46736e-15	6.48175e-13	23.2162
PTGDS	1.75675	4.78218	8.35046	7.48181e-15	6.48475e-13	23.2143
FAM180A	1.05426	1.38611	8.35018	7.4952e-15	6.48681e-13	23.2126
BVES	1.23588	1.78563	8.34034	7.9851e-15	6.89057e-13	23.1509
BEX3	1.39743	5.78687	8.33905	8.05153e-15	6.92761e-13	23.1428
PLXDC2	1.27527	3.69369	8.3326	8.39255e-15	7.1791e-13	23.1024
POU2F2	1.03325	2.79149	8.31485	9.4059e-15	7.98797e-13	22.9913
PLXNC1	1.0245	2.89517	8.30779	9.84248e-15	8.34062e-13	22.947
GLT8D2	1.03359	3.00525	8.30768	9.84946e-15	8.34062e-13	22.9463
CYBRD1	1.45082	5.16811	8.29279	1.08363e-14	9.008e-13	22.8533
GIMAP4	1.03167	4.68759	8.28572	1.13392e-14	9.37321e-13	22.8091
GUCY1A1	1.42314	3.70634	8.28536	1.13654e-14	9.38174e-13	22.8068
NLGN4X	1.04526	1.10856	8.28251	1.15748e-14	9.53186e-13	22.789
LINGO3	1.01765	1.32662	8.27409	1.2216e-14	9.9878e-13	22.7365
CHST11	1.04567	3.43914	8.25568	1.3744e-14	1.11422e-12	22.6217
IGF1	1.00786	0.956492	8.25509	1.3796e-14	1.11538e-12	22.618
GXYLT2	1.29158	2.5812	8.25113	1.41498e-14	1.14085e-12	22.5933
RGS5	1.22635	6.40474	8.24944	1.43037e-14	1.15011e-12	22.5828
SPARCL1	1.59039	6.7913	8.23726	1.54621e-14	1.2315e-12	22.5069
PTCH2	1.08438	1.62419	8.23698	1.54902e-14	1.23207e-12	22.5051
MS4A6A	1.18635	3.55404	8.23653	1.55348e-14	1.23395e-12	22.5023
EDNRA	1.13824	3.6121	8.23082	1.61122e-14	1.27466e-12	22.4667
OMD	1.61051	2.1174	8.23044	1.61512e-14	1.27603e-12	22.4644
FGF2	1.12915	1.67298	8.2275	1.64568e-14	1.29497e-12	22.4461
TMEM88	1.02842	3.43134	8.22583	1.66333e-14	1.30537e-12	22.4357
PDLIM3	1.50694	3.92794	8.21797	1.74898e-14	1.36713e-12	22.3868
TAGAP	1.13546	2.71526	8.21445	1.78869e-14	1.39447e-12	22.3649
SCARA3	1.402	3.58946	8.19931	1.97005e-14	1.51978e-12	22.2708
AC104083.1	1.31044	3.84614	8.1988	1.97645e-14	1.52272e-12	22.2677
INMT	1.23598	2.46327	8.19434	2.03352e-14	1.56261e-12	22.2399
LTBP1	1.28207	4.88188	8.17163	2.34999e-14	1.78484e-12	22.099
CNR1	1.15952	1.14437	8.16913	2.38771e-14	1.80883e-12	22.0835
FHL1	1.73705	4.38528	8.16705	2.41958e-14	1.82559e-12	22.0706
AC009299.2	1.04364	2.20889	8.15849	2.55487e-14	1.9182e-12	22.0176
HSPB8	1.67471	3.78605	8.15793	2.56399e-14	1.9226e-12	22.0141
CCDC80	1.76957	4.1147	8.13377	2.98958e-14	2.22474e-12	21.8645
FRMD6	1.05224	2.69711	8.13241	3.0155e-14	2.2412e-12	21.8561
SERPINE2	1.27752	3.32659	8.12831	3.09491e-14	2.29444e-12	21.8308
MS4A4A	1.19581	3.27554	8.12229	3.21547e-14	2.36892e-12	21.7935
S1PR3	1.1535	3.13488	8.11593	3.34787e-14	2.46031e-12	21.7542
AOC3	1.56465	4.18778	8.10465	3.59622e-14	2.61995e-12	21.6845
CRISPLD1	1.19433	2.28023	8.09603	3.79808e-14	2.76019e-12	21.6313
MYH10	1.16781	3.82738	8.08142	4.1662e-14	3.00181e-12	21.5412
MSRB3	1.42526	3.62475	8.0796	4.21444e-14	3.02781e-12	21.53
PHYHD1	1.13133	2.20688	8.07825	4.25069e-14	3.04778e-12	21.5217
AOAH	1.14268	2.68129	8.07778	4.26324e-14	3.04936e-12	21.5188
NCKAP1L	1.11595	2.84863	8.07359	4.37767e-14	3.11985e-12	21.493
EVI2B	1.27489	4.67452	8.068	4.53538e-14	3.21282e-12	21.4585
PDZD4	1.05243	1.30506	8.05328	4.97742e-14	3.49352e-12	21.3679
CCDC8	1.29163	2.23012	8.05225	5.00994e-14	3.51101e-12	21.3616
STAB1	1.04983	3.83891	8.04833	5.13578e-14	3.59492e-12	21.3374
GPC6	1.186	3.1703	8.04771	5.15573e-14	3.60461e-12	21.3337
SFRP1	1.87858	2.25723	8.04444	5.26333e-14	3.66246e-12	21.3136
LPAR1	1.10743	3.09999	8.03496	5.58787e-14	3.8519e-12	21.2553
THBS4	2.30828	3.36782	8.03078	5.73722e-14	3.93968e-12	21.2296
DNAJB5	1.1715	2.56751	8.0252	5.94273e-14	4.06325e-12	21.1953
CACNA2D1	1.15366	2.30781	8.01983	6.14759e-14	4.1936e-12	21.1623
BMERB1	1.03561	3.16766	8.01944	6.16254e-14	4.19893e-12	21.1599
TMEM100	1.16749	1.39444	8.01583	6.3043e-14	4.28561e-12	21.1378
IKZF1	1.16234	2.53242	8.01558	6.3144e-14	4.28754e-12	21.1362
MFAP4	1.71365	6.55075	8.01182	6.46589e-14	4.37527e-12	21.1131
CRISPLD2	1.13765	4.6367	8.00659	6.68238e-14	4.49083e-12	21.0811
EBI3	1.0867	2.47948	7.99779	7.06325e-14	4.70389e-12	21.0271
P2RY8	1.17449	2.41106	7.99558	7.16211e-14	4.74293e-12	21.0136
WWTR1	1.1421	4.68298	7.99107	7.36814e-14	4.87389e-12	20.9859
NEGR1	1.03688	1.47255	7.97751	8.02404e-14	5.25467e-12	20.9029
FZD7	1.14378	4.18413	7.97392	8.20724e-14	5.35679e-12	20.8809
LARP6	1.0023	2.03777	7.97243	8.28451e-14	5.40124e-12	20.8718
PDE4B	1.03825	2.75376	7.95871	9.03006e-14	5.8397e-12	20.7879
MRC1	1.32103	2.90859	7.95865	9.03379e-14	5.8397e-12	20.7875
PPP1R16B	1.14229	2.86233	7.95503	9.24145e-14	5.95922e-12	20.7654
NRP2	1.16034	3.40681	7.95342	9.33542e-14	6.00871e-12	20.7555
TSPAN11	1.06652	2.2727	7.95336	9.33859e-14	6.00871e-12	20.7552
CD93	1.03048	4.89782	7.95304	9.35749e-14	6.01431e-12	20.7532
GIMAP7	1.0747	4.19985	7.95267	9.37932e-14	6.02177e-12	20.7509
HCLS1	1.05069	3.77622	7.94384	9.91391e-14	6.34381e-12	20.697
C7	2.2298	3.10217	7.9435	9.93474e-14	6.34381e-12	20.6949
CAVIN1	1.18286	6.7092	7.93954	1.01845e-13	6.48224e-12	20.6707
FGL2	1.47275	4.39001	7.93655	1.03776e-13	6.598e-12	20.6525
COL8A2	1.14876	2.84333	7.92314	1.12869e-13	7.12237e-12	20.5707
MAP1A	1.16426	2.85699	7.90195	1.28883e-13	8.0212e-12	20.4415
TMEM119	1.30064	4.09244	7.90065	1.29934e-13	8.07809e-12	20.4336
IL10RA	1.18404	3.22575	7.89892	1.31346e-13	8.13156e-12	20.4231
RSPO3	1.52007	2.91944	7.8773	1.50346e-13	9.18248e-12	20.2916
SSPN	1.12912	3.13582	7.87262	1.54804e-13	9.40605e-12	20.2631
MEOX2	1.23465	1.54206	7.86781	1.59531e-13	9.65341e-12	20.2338
GJA1	1.13405	5.16303	7.85626	1.71443e-13	1.03107e-11	20.1637
MRVI1	1.37237	3.83003	7.85155	1.76551e-13	1.0564e-11	20.1351
NID1	1.00182	6.12878	7.85066	1.77532e-13	1.06119e-11	20.1298
LTBP2	1.23972	4.91134	7.8493	1.79051e-13	1.06856e-11	20.1215
GSPT2	1.0609	2.28875	7.83153	2.00004e-13	1.18352e-11	20.0137
PTGS1	1.02491	3.44322	7.82827	2.04101e-13	1.20468e-11	19.994
MCAM	1.05811	5.38045	7.8282	2.04194e-13	1.20468e-11	19.9936
EFHD1	1.05204	2.67265	7.82584	2.07212e-13	1.22127e-11	19.9793
TUSC3	1.09612	2.54697	7.81849	2.16918e-13	1.27465e-11	19.9347
CDH11	1.15429	3.84412	7.81737	2.18424e-13	1.28222e-11	19.928
TSPAN18	1.22183	3.80016	7.81568	2.20737e-13	1.29451e-11	19.9177
STMN2	1.17169	1.2198	7.81366	2.23534e-13	1.30831e-11	19.9055
CCR7	1.33504	2.54184	7.81337	2.2393e-13	1.30932e-11	19.9038
MPEG1	1.34916	4.39509	7.80702	2.32948e-13	1.35399e-11	19.8653
RNASE6	1.18712	4.84334	7.80448	2.36651e-13	1.37281e-11	19.85
EHD2	1.11947	6.3781	7.80259	2.39456e-13	1.38483e-11	19.8385
MFAP5	1.50298	3.27722	7.80245	2.39663e-13	1.38483e-11	19.8377
CAVIN2	1.39835	3.6066	7.79632	2.48963e-13	1.43295e-11	19.8006
CAP2	1.18511	2.89528	7.79406	2.52474e-13	1.45174e-11	19.787
SLCO2A1	1.18029	4.59742	7.78662	2.64413e-13	1.50861e-11	19.742
NAPSB	1.16848	2.79435	7.78102	2.73769e-13	1.55597e-11	19.7082
OLFML3	1.25767	4.69319	7.77379	2.86315e-13	1.61482e-11	19.6646
TIMP3	1.28994	3.20988	7.77322	2.87336e-13	1.61902e-11	19.6611
CBX6	1.17578	4.13659	7.77264	2.88364e-13	1.62327e-11	19.6576
EFS	1.00725	2.30187	7.76758	2.97558e-13	1.66865e-11	19.6271
CRYAB	1.43923	3.52482	7.76665	2.99268e-13	1.67664e-11	19.6215
CD69	1.04676	2.44318	7.75643	3.18834e-13	1.77781e-11	19.5599
DAAM2	1.16565	2.74815	7.75229	3.27119e-13	1.81885e-11	19.5349
DOCK2	1.01263	2.27497	7.74651	3.39037e-13	1.87979e-11	19.5001
CSF1R	1.236	4.37353	7.74509	3.42025e-13	1.89457e-11	19.4916
SNORD116-4	1.17979	1.22997	7.74053	3.51818e-13	1.94334e-11	19.4641
FBXO17	1.09832	2.00117	7.73627	3.61209e-13	1.98837e-11	19.4385
WDFY4	1.09499	1.86528	7.72648	3.83746e-13	2.09807e-11	19.3796
CYS1	1.35587	2.28694	7.723	3.92084e-13	2.13969e-11	19.3586
S100B	1.0826	2.31251	7.71441	4.1346e-13	2.2377e-11	19.307
MAP1B	1.23426	3.56707	7.71419	4.14022e-13	2.23868e-11	19.3057
COPZ2	1.0122	3.18569	7.7133	4.16297e-13	2.2479e-11	19.3003
RBPMS2	1.60289	3.32414	7.71172	4.2039e-13	2.26481e-11	19.2908
CXCL12	1.30934	3.70062	7.70699	4.32842e-13	2.32339e-11	19.2624
CD48	1.20062	3.3836	7.70013	4.51557e-13	2.40632e-11	19.2212
MMRN1	1.1818	1.75264	7.69293	4.72048e-13	2.49745e-11	19.178
THBS1	1.32491	6.48578	7.68945	4.82302e-13	2.5475e-11	19.1571
GFPT2	1.14105	2.49529	7.68942	4.82374e-13	2.5475e-11	19.157
TSC22D3	1.10523	5.2519	7.68012	5.10826e-13	2.68813e-11	19.1012
PCDHB5	1.10409	1.367	7.67664	5.21888e-13	2.73901e-11	19.0804
LIFR	1.07483	2.19847	7.67043	5.42238e-13	2.83068e-11	19.0432
LDOC1	1.31565	3.98254	7.6679	5.50757e-13	2.87007e-11	19.028
CNTNAP1	1.05648	2.91667	7.6468	6.2707e-13	3.22498e-11	18.9018
EPHA3	1.24323	2.25007	7.63726	6.64929e-13	3.3901e-11	18.8447
TSPAN2	1.21009	3.0381	7.62263	7.27385e-13	3.66103e-11	18.7574
CILP	1.618	2.09936	7.61838	7.46578e-13	3.75442e-11	18.7321
FLNA	1.48926	8.09566	7.61321	7.70657e-13	3.85905e-11	18.7012
ARL4D	1.18613	2.25333	7.60689	8.01082e-13	4.0012e-11	18.6635
MAMDC2	1.26874	1.50448	7.60445	8.13164e-13	4.05468e-11	18.649
PDGFRL	1.13675	2.14975	7.60164	8.2727e-13	4.11805e-11	18.6323
SRGN	1.16777	7.46457	7.59743	8.48873e-13	4.20075e-11	18.6072
TGFB1I1	1.07298	4.5623	7.59332	8.70479e-13	4.28966e-11	18.5827
P2RY10	1.1908	2.26774	7.58815	8.98503e-13	4.40565e-11	18.5519
ALDH1A3	1.08303	3.10415	7.58602	9.10262e-13	4.4559e-11	18.5393
DACT3	1.22994	2.38251	7.58321	9.2606e-13	4.52571e-11	18.5225
AC119396.1	1.14015	1.52282	7.5809	9.39236e-13	4.58631e-11	18.5088
C16orf54	1.04884	2.11569	7.57988	9.45133e-13	4.61128e-11	18.5027
ADGRL2	1.03913	3.5068	7.57973	9.45992e-13	4.61165e-11	18.5018
CALD1	1.30454	6.65849	7.5748	9.74942e-13	4.74102e-11	18.4725
SGCA	1.23328	1.91953	7.56939	1.00769e-12	4.89217e-11	18.4404
HSD11B1	1.11387	2.47028	7.56646	1.02592e-12	4.96844e-11	18.4229
LIMS2	1.19044	2.96664	7.56107	1.06024e-12	5.11779e-11	18.3909
CHRDL2	1.97527	3.75668	7.55972	1.06905e-12	5.15333e-11	18.3829
SPON1	1.68415	4.5499	7.55062	1.13006e-12	5.41491e-11	18.3289
ANGPTL1	1.48976	1.80708	7.55008	1.13383e-12	5.42855e-11	18.3257
TIMP2	1.08207	6.8987	7.54637	1.1598e-12	5.54392e-11	18.3037
LINC00578	1.0273	1.65248	7.54234	1.18868e-12	5.66357e-11	18.2797
ELN	1.43628	4.49069	7.54145	1.19512e-12	5.68509e-11	18.2745
KCNMA1	1.49709	1.95498	7.53423	1.24891e-12	5.91232e-11	18.2317
CXCR4	1.2111	6.09511	7.52507	1.32058e-12	6.20673e-11	18.1774
APLNR	1.18091	4.56622	7.51148	1.43446e-12	6.69784e-11	18.097
GEM	1.12745	5.16206	7.50897	1.4566e-12	6.78112e-11	18.0821
THBD	1.02406	4.51568	7.5085	1.46072e-12	6.79496e-11	18.0793
ITM2A	1.18152	4.07678	7.50692	1.47483e-12	6.84975e-11	18.07
CPXM2	1.49943	3.2152	7.50078	1.53092e-12	7.07437e-11	18.0337
FGF10	1.13353	1.25133	7.50071	1.53159e-12	7.07437e-11	18.0333
SESN3	1.11997	3.11039	7.49929	1.54492e-12	7.13033e-11	18.0248
GAMT	1.28292	2.89358	7.4981	1.55613e-12	7.17084e-11	18.0178
PDE3A	1.15688	2.56398	7.49089	1.62579e-12	7.46851e-11	17.9752
ZBTB16	1.06489	1.15505	7.48503	1.68475e-12	7.70713e-11	17.9406
CASQ2	1.40812	1.49398	7.47723	1.7664e-12	8.01447e-11	17.8946
TSPYL5	1.2902	2.63467	7.47513	1.789e-12	8.09212e-11	17.8822
FILIP1	1.08361	1.89904	7.47189	1.82457e-12	8.23715e-11	17.8631
NNMT	1.2378	5.21101	7.45005	2.08288e-12	9.26498e-11	17.7344
DMD	1.06688	1.87248	7.44748	2.11547e-12	9.39576e-11	17.7193
PRIMA1	1.40173	1.77204	7.44308	2.17269e-12	9.62814e-11	17.6933
CD53	1.20783	5.35501	7.44294	2.17442e-12	9.62854e-11	17.6926
TMEM45B	-1.26624	6.26432	-7.43993	2.21448e-12	9.79125e-11	17.6748
FOXF1	1.16052	4.21877	7.43652	2.26062e-12	9.97279e-11	17.6548
KCNE4	1.06671	2.49686	7.43535	2.27674e-12	1.00331e-10	17.6479
MYLK	1.6173	4.20451	7.42998	2.35179e-12	1.03286e-10	17.6163
ADA2	1.19726	4.54054	7.42912	2.36407e-12	1.03748e-10	17.6113
MRGPRF	1.49422	3.65937	7.42852	2.37277e-12	1.04015e-10	17.6077
PLTP	1.13133	6.51759	7.41057	2.64448e-12	1.14519e-10	17.5023
TNXB	1.34829	2.55916	7.40362	2.75791e-12	1.1872e-10	17.4615
KCNA3	1.01771	1.64748	7.39999	2.81886e-12	1.20652e-10	17.4402
FMOD	1.17143	6.02426	7.39598	2.88792e-12	1.23518e-10	17.4167
LRRC32	1.11016	4.90009	7.39486	2.90752e-12	1.24176e-10	17.4101
GZMK	1.30147	2.30334	7.39176	2.9624e-12	1.26246e-10	17.392
TNS1	1.46025	5.15914	7.38821	3.02643e-12	1.28788e-10	17.3712
MXRA8	1.27074	5.93342	7.37708	3.23644e-12	1.36836e-10	17.306
BASP1	1.02109	4.78493	7.3756	3.26535e-12	1.37762e-10	17.2973
CD79B	1.31656	2.29247	7.37337	3.30954e-12	1.39526e-10	17.2843
GLIS2	1.0118	4.03475	7.37068	3.36349e-12	1.41598e-10	17.2685
SLAMF6	1.12609	2.69068	7.3481	3.85276e-12	1.6025e-10	17.1366
FIBIN	1.10733	3.14878	7.33282	4.22308e-12	1.73934e-10	17.0474
IL7R	1.10172	3.38747	7.33261	4.22841e-12	1.74032e-10	17.0462
ACTA2-AS1	1.0245	1.68825	7.3092	4.86586e-12	1.97374e-10	16.9097
SNORC	-1.09259	2.37057	-7.30832	4.89138e-12	1.98136e-10	16.9046
PPP1R14A	1.2827	3.9409	7.30222	5.07336e-12	2.04889e-10	16.8691
SSC5D	1.30058	2.96819	7.30215	5.07548e-12	2.04889e-10	16.8687
GNAO1	1.25502	1.85483	7.30193	5.08226e-12	2.05023e-10	16.8674
CELF2	1.08765	3.09339	7.26818	6.21886e-12	2.47653e-10	16.6714
SMO	1.11042	3.0174	7.26564	6.31377e-12	2.50755e-10	16.6566
FBN1	1.24313	4.29073	7.26072	6.50219e-12	2.57642e-10	16.6281
ADCY5	1.36766	2.28502	7.25983	6.53673e-12	2.58565e-10	16.6229
DEGS2	-1.27959	4.35567	-7.25794	6.61091e-12	2.61149e-10	16.612
FABP3	1.09162	3.89566	7.25124	6.8803e-12	2.70521e-10	16.5732
CD209	1.08463	2.60635	7.24059	7.33122e-12	2.8672e-10	16.5115
PDLIM4	1.05594	3.74845	7.23089	7.76716e-12	3.02966e-10	16.4554
POPDC2	1.17694	2.13002	7.21645	8.46425e-12	3.28418e-10	16.3719
NIBAN1	1.29688	3.93772	7.19504	9.61259e-12	3.67888e-10	16.2483
CCL22	1.0561	2.64369	7.19112	9.83909e-12	3.74897e-10	16.2257
PTPRC	1.24677	3.95739	7.18833	1.00029e-11	3.79375e-10	16.2097
C4A	1.0849	2.57913	7.18796	1.00253e-11	3.79737e-10	16.2075
IGFBP4	1.18493	8.72258	7.18633	1.01222e-11	3.82424e-10	16.1982
ITGA5	1.04072	5.39744	7.18305	1.03213e-11	3.89447e-10	16.1793
CTSF	1.15259	4.02161	7.18282	1.03356e-11	3.89737e-10	16.1779
LAPTM5	1.13884	6.93258	7.18116	1.04376e-11	3.93331e-10	16.1684
MIR143	1.30481	1.53533	7.17621	1.07487e-11	4.04024e-10	16.1398
CHST3	1.02352	2.947	7.17604	1.07596e-11	4.04174e-10	16.1389
LINC01857	1.11386	1.91293	7.17308	1.09497e-11	4.09487e-10	16.1219
VWF	1.06314	5.261	7.16844	1.12551e-11	4.19313e-10	16.0951
ADAMTS8	1.18375	1.67065	7.16475	1.15037e-11	4.27495e-10	16.0739
ADGRA2	1.04524	4.48618	7.1492	1.26126e-11	4.66059e-10	15.9846
PALM	1.19998	3.13402	7.14866	1.26528e-11	4.67248e-10	15.9815
COL8A1	1.42001	3.85684	7.12909	1.42038e-11	5.19319e-10	15.8692
GPBAR1	1.01648	2.28993	7.12241	1.47756e-11	5.38223e-10	15.8309
RGMA	1.46787	2.41984	7.11107	1.57976e-11	5.71215e-10	15.7659
RAB34	1.07167	4.66482	7.1001	1.68523e-11	6.05636e-10	15.7032
MAP4K1	1.02496	2.65737	7.09252	1.76215e-11	6.31738e-10	15.6599
CARMN	1.00099	1.25759	7.08966	1.79209e-11	6.41691e-10	15.6435
GFRA1	1.25863	1.70512	7.07966	1.90066e-11	6.77273e-10	15.5864
DPT	1.45431	2.77295	7.07882	1.91012e-11	6.79824e-10	15.5816
PRELP	1.74617	3.84936	7.07595	1.94253e-11	6.90523e-10	15.5653
MYL9	1.535	7.73137	7.07554	1.94729e-11	6.91799e-10	15.5629
MYB	-1.12852	3.41446	-7.07075	2.00286e-11	7.09625e-10	15.5356
COL15A1	1.05289	5.83251	7.06914	2.0219e-11	7.15285e-10	15.5264
PCDHGC3	1.01717	3.11868	7.06719	2.04517e-11	7.22653e-10	15.5153
HSPB6	2.23373	5.4032	7.05507	2.19601e-11	7.70408e-10	15.4462
CNTN1	1.00395	1.19999	7.04807	2.28813e-11	7.99394e-10	15.4063
PLN	1.69353	3.37939	7.04756	2.29494e-11	8.013e-10	15.4034
LCP1	1.12567	5.66783	7.04737	2.29745e-11	8.01698e-10	15.4024
ITGA7	1.13393	3.25952	7.0453	2.32554e-11	8.10062e-10	15.3906
ACTA2	1.38242	7.59687	7.04519	2.32706e-11	8.10113e-10	15.39
LUM	1.20012	8.20155	7.03883	2.41539e-11	8.37402e-10	15.3538
ANGPTL2	1.13735	5.40291	7.03399	2.48487e-11	8.58458e-10	15.3263
EMILIN1	1.14469	6.01779	7.02394	2.63552e-11	9.04991e-10	15.2691
FCMR	1.13362	3.3829	7.01514	2.77481e-11	9.4917e-10	15.2192
MYOCD	1.25574	1.78882	7.0141	2.79172e-11	9.54399e-10	15.2133
CR2	1.67985	2.17683	7.00836	2.88694e-11	9.85808e-10	15.1807
FOXF2	1.0812	4.10535	7.00446	2.95358e-11	1.00565e-09	15.1586
FENDRR	1.11039	2.50342	6.99983	3.03453e-11	1.03202e-09	15.1323
FCRLA	1.19346	1.38078	6.98023	3.40222e-11	1.14435e-09	15.0214
MEIS3P1	1.0524	3.07891	6.97955	3.41582e-11	1.14779e-09	15.0175
KIT	1.08362	2.4484	6.97616	3.48389e-11	1.16733e-09	14.9983
CCL2	1.09111	5.07493	6.97002	3.61077e-11	1.20779e-09	14.9636
RAI2	1.11023	3.85725	6.96413	3.73677e-11	1.24498e-09	14.9304
FABP4	1.57046	2.0401	6.964	3.73956e-11	1.24521e-09	14.9296
SYNC	1.06258	1.83064	6.9546	3.94991e-11	1.31081e-09	14.8765
PPP1R1B	-2.1333	5.32465	-6.95296	3.98784e-11	1.32116e-09	14.8673
GREM1	1.65613	5.03673	6.92621	4.6584e-11	1.51709e-09	14.7165
CD4	1.01325	4.68568	6.92393	4.72053e-11	1.53627e-09	14.7036
C3AR1	1.07012	3.93244	6.92141	4.78998e-11	1.55458e-09	14.6895
CCL11	1.3818	4.25034	6.92027	4.82165e-11	1.56314e-09	14.6831
TMOD1	1.09711	1.94793	6.91091	5.09052e-11	1.63591e-09	14.6304
SHISAL1	1.09692	1.44237	6.89923	5.44706e-11	1.74288e-09	14.5648
AC015922.2	1.07398	3.54025	6.89786	5.49024e-11	1.75575e-09	14.5571
PTN	1.04703	3.1909	6.8597	6.84501e-11	2.14591e-09	14.3432
PI16	1.43205	1.83908	6.85145	7.1785e-11	2.24092e-09	14.2971
ITGAL	1.07291	3.29856	6.83626	7.83522e-11	2.42538e-09	14.2122
CD38	1.07473	2.33034	6.83068	8.0909e-11	2.49535e-09	14.1811
CD52	1.24948	5.54355	6.82631	8.29672e-11	2.55615e-09	14.1567
SASH3	1.08832	3.86668	6.82388	8.4136e-11	2.58675e-09	14.1431
SLC24A3	1.01067	3.08695	6.82028	8.58976e-11	2.63404e-09	14.123
PDGFRB	1.02144	5.8846	6.80969	9.12888e-11	2.78199e-09	14.064
SNCG	1.1454	2.8221	6.80687	9.27775e-11	2.82153e-09	14.0483
ENTPD8	-1.38816	2.67178	-6.8021	9.53557e-11	2.88801e-09	14.0218
CD40	1.07425	4.028	6.79662	9.83984e-11	2.97558e-09	13.9913
SYNPO2	1.9418	3.8201	6.79574	9.88969e-11	2.98629e-09	13.9864
VPREB3	1.48767	2.54969	6.79173	1.01198e-10	3.05085e-09	13.9641
CTSK	1.00457	6.30833	6.78649	1.04284e-10	3.13266e-09	13.935
C11orf96	1.09132	5.709	6.78573	1.04738e-10	3.14469e-09	13.9308
CD22	1.19303	1.71522	6.7834	1.0615e-10	3.18225e-09	13.9178
C5AR1	1.00268	4.07395	6.76327	1.19113e-10	3.54919e-09	13.8061
CCL21	1.80068	5.47305	6.75948	1.2172e-10	3.61953e-09	13.7851
MN1	1.20482	2.7456	6.75863	1.22318e-10	3.63252e-09	13.7804
PPP1R3C	1.14948	2.35387	6.7577	1.22964e-10	3.64812e-09	13.7753
KCNMB1	1.2592	2.50958	6.75696	1.23486e-10	3.65914e-09	13.7712
NR4A3	1.06951	2.52081	6.75111	1.2769e-10	3.76291e-09	13.7387
PGM5	1.49248	2.42237	6.74792	1.30035e-10	3.82625e-09	13.7211
SCARA5	1.12712	1.59584	6.74098	1.35289e-10	3.97159e-09	13.6827
WASF3	1.09639	2.04087	6.73893	1.36886e-10	4.01581e-09	13.6713
SHISA3	1.26105	1.77686	6.73748	1.3802e-10	4.04709e-09	13.6633
AP000892.4	1.10965	1.95787	6.73697	1.38424e-10	4.05487e-09	13.6605
ITGBL1	1.17949	2.02303	6.73198	1.42417e-10	4.15738e-09	13.6329
MEDAG	1.17113	2.99762	6.71266	1.58996e-10	4.59583e-09	13.5262
APBB1IP	1.07738	3.77794	6.69819	1.7264e-10	4.94654e-09	13.4464
MS4A1	1.51575	2.04531	6.68984	1.81028e-10	5.1568e-09	13.4005
FMO2	1.15822	2.0616	6.68364	1.8752e-10	5.31861e-09	13.3663
TAGLN	1.52841	6.97537	6.66385	2.09788e-10	5.89347e-09	13.2576
MIR568	1.0147	5.04341	6.66182	2.12217e-10	5.95125e-09	13.2465
TPSAB1	1.21874	4.59596	6.6618	2.12249e-10	5.95125e-09	13.2463
NR2F1	1.07626	3.88006	6.65872	2.15981e-10	6.04152e-09	13.2294
ATP1A2	1.20548	1.2702	6.65178	2.24635e-10	6.25096e-09	13.1914
CTSG	1.01853	1.18681	6.6417	2.37823e-10	6.58067e-09	13.1361
GAS1	1.3799	3.15593	6.63188	2.5139e-10	6.92681e-09	13.0824
CRLF1	1.00124	1.52743	6.61453	2.77265e-10	7.55848e-09	12.9875
PDZRN3	1.13603	3.17611	6.60905	2.85971e-10	7.77066e-09	12.9575
RGS2	1.00585	5.30833	6.60294	2.95987e-10	8.00223e-09	12.9242
VCAN	1.10316	4.88829	6.60099	2.99252e-10	8.08679e-09	12.9136
ECRG4	1.60258	2.05761	6.59659	3.0676e-10	8.27361e-09	12.8896
SORBS1	1.37157	4.20586	6.59491	3.09686e-10	8.33819e-09	12.8804
PPP1R1A	1.04929	1.15238	6.58635	3.2496e-10	8.69777e-09	12.8338
LMOD1	1.68947	4.29402	6.58464	3.28107e-10	8.76859e-09	12.8244
NTN1	1.17156	3.11844	6.58171	3.33567e-10	8.89181e-09	12.8084
SCARF2	1.05577	4.13118	6.57895	3.38768e-10	9.01006e-09	12.7935
COL6A2	1.02649	7.89229	6.56522	3.65945e-10	9.65013e-09	12.7187
PDK4	1.46393	4.50243	6.55849	3.8003e-10	9.97693e-09	12.6822
SPOCK1	1.35986	3.19194	6.54859	4.01734e-10	1.05093e-08	12.6284
SCRG1	1.12941	1.24918	6.54579	4.08071e-10	1.06656e-08	12.6132
LDB3	1.10645	1.29426	6.53867	4.24673e-10	1.1031e-08	12.5746
PTGER1	1.02473	2.16919	6.53767	4.27069e-10	1.10835e-08	12.5692
PCP4L1	1.19237	1.3017	6.53036	4.44898e-10	1.15208e-08	12.5296
GREM2	1.24912	1.8809	6.51466	4.85736e-10	1.24201e-08	12.4446
HSPB7	1.65526	2.97669	6.51224	4.92323e-10	1.25722e-08	12.4315
RP11-394O4.5	1.34677	2.88329	6.47754	5.97454e-10	1.50033e-08	12.2442
ITGA8	1.0368	2.27421	6.47611	6.02224e-10	1.51038e-08	12.2365
C3	1.52829	7.15932	6.47582	6.0318e-10	1.51213e-08	12.235
VSIG4	1.14771	3.8193	6.47069	6.20658e-10	1.55331e-08	12.2073
PRSS3	-1.28828	6.24645	-6.4635	6.45954e-10	1.60919e-08	12.1687
ISM1	1.15287	2.16361	6.45912	6.6188e-10	1.64529e-08	12.1451
IL33	1.28308	3.52758	6.45453	6.78989e-10	1.68144e-08	12.1204
AL136084.3	1.00671	2.53085	6.44746	7.06162e-10	1.73996e-08	12.0824
IGFBP5	1.15909	7.40615	6.44668	7.09223e-10	1.74531e-08	12.0783
OSMR	1.00189	4.82709	6.42971	7.79204e-10	1.9015e-08	11.9872
MIR4477B	1.05554	1.80775	6.42423	8.03241e-10	1.95303e-08	11.9578
AEBP1	1.15337	6.96038	6.40813	8.78051e-10	2.11832e-08	11.8717
CD79A	1.63057	4.65189	6.39463	9.46069e-10	2.26388e-08	11.7995
FBLN2	1.27906	4.61216	6.36571	1.10955e-09	2.60952e-08	11.6453
ANTXR1	1.06893	5.33294	6.34235	1.26161e-09	2.93551e-08	11.5211
TRAC	1.06836	5.14255	6.34113	1.27011e-09	2.94948e-08	11.5146
RGS1	1.08139	5.11827	6.33524	1.31186e-09	3.03447e-08	11.4833
C16orf89	1.1442	1.86691	6.32405	1.39486e-09	3.20757e-08	11.424
RAPGEFL1	-1.08911	4.49448	-6.31339	1.47874e-09	3.38594e-08	11.3676
TCL1A	1.11949	1.16812	6.28729	1.70563e-09	3.84276e-08	11.2296
CD27	1.11949	3.35374	6.28099	1.76531e-09	3.95905e-08	11.1963
BCHE	1.00022	1.11513	6.27243	1.84967e-09	4.12627e-08	11.1512
BARX1	1.51691	4.31346	6.26873	1.88738e-09	4.20086e-08	11.1317
HAND2-AS1	1.02337	0.926917	6.26635	1.91194e-09	4.24909e-08	11.1192
RP11-167N24.6	1.15436	0.921244	6.26129	1.96543e-09	4.35319e-08	11.0925
SMAD9	1.0406	2.34847	6.25645	2.01784e-09	4.45756e-08	11.0671
GFRA3	1.15365	1.71773	6.25563	2.02689e-09	4.47419e-08	11.0628
EPS8L3	-1.07859	5.75808	-6.22395	2.40764e-09	5.23236e-08	10.8964
SOD3	1.12126	6.25173	6.21685	2.50214e-09	5.41975e-08	10.8592
MROH6	-1.01129	4.60646	-6.21008	2.59572e-09	5.61213e-08	10.8237
OLFML2B	1.127	4.7379	6.20299	2.69728e-09	5.80827e-08	10.7866
FPR3	1.0211	4.17919	6.19244	2.85567e-09	6.12177e-08	10.7315
NEXN	1.14434	3.82036	6.19072	2.88229e-09	6.17283e-08	10.7226
JPH2	1.28227	2.27252	6.1906	2.88423e-09	6.17474e-08	10.7219
VIP	1.34606	1.36298	6.18737	2.93498e-09	6.26065e-08	10.7051
IKZF3	1.00292	2.9349	6.18429	2.98418e-09	6.3587e-08	10.689
CPXM1	1.10073	3.93884	6.17858	3.07765e-09	6.5366e-08	10.6592
ASS1	-1.06614	6.99766	-6.16829	3.25343e-09	6.86049e-08	10.6055
BEX2	1.33777	2.02104	6.16052	3.39252e-09	7.12575e-08	10.5651
MIR8071-2	1.39064	2.03494	6.14905	3.60861e-09	7.54468e-08	10.5055
SELENOP	1.14208	4.57741	6.12952	4.00821e-09	8.26791e-08	10.4041
TRBC2	1.01867	4.82087	6.12671	4.06909e-09	8.3796e-08	10.3895
CYBB	1.01855	4.70815	6.1164	4.30059e-09	8.79486e-08	10.3361
MACROH2A2	1.06762	3.62286	6.10655	4.53374e-09	9.23004e-08	10.2851
MATN3	1.05221	2.32494	6.10543	4.56092e-09	9.27256e-08	10.2793
HIF3A	1.22028	1.78344	6.09425	4.84233e-09	9.78054e-08	10.2215
CD163	1.05705	3.38789	6.0889	4.98273e-09	1.00229e-07	10.1939
C6orf223	-1.2876	2.5233	-6.07675	5.31699e-09	1.063e-07	10.1312
PYGL	1.01051	3.28798	6.07368	5.40502e-09	1.07987e-07	10.1154
APOD	1.81114	5.47319	6.05253	6.04998e-09	1.19455e-07	10.0066
LCN2	-1.96868	9.30237	-6.03028	6.81023e-09	1.3282e-07	9.89236
PLIN4	1.39813	1.99333	6.02917	6.8503e-09	1.33425e-07	9.8867
POF1B	-1.06067	5.62047	-6.0102	7.57576e-09	1.45867e-07	9.78957
RNA5SP283	1.07352	2.89938	6.00476	7.79713e-09	1.49787e-07	9.76178
GPC3	1.59736	3.58429	5.99342	8.27954e-09	1.58486e-07	9.70387
MMP2	1.09606	7.06106	5.97934	8.91949e-09	1.69525e-07	9.63205
CCL13	1.02147	2.10404	5.96209	9.76959e-09	1.83962e-07	9.54424
AKR7A3	-1.25892	5.55727	-5.95691	1.00397e-08	1.88326e-07	9.51794
PRUNE2	1.45192	2.68397	5.94593	1.06372e-08	1.98147e-07	9.46219
KRT19	-1.0596	9.5376	-5.92254	1.2029e-08	2.21483e-07	9.34362
CCN1	1.03919	6.36433	5.92035	1.21679e-08	2.23551e-07	9.33255
SMOC2	1.35157	4.76034	5.91939	1.22289e-08	2.24532e-07	9.32773
MYH11	2.00718	5.51486	5.89372	1.39896e-08	2.53153e-07	9.19805
FDCSP	1.86991	3.56494	5.89154	1.41496e-08	2.5597e-07	9.18709
TCEAL2	1.1693	1.49834	5.88876	1.43572e-08	2.59407e-07	9.17305
ATP2C2	-1.04678	2.96897	-5.88799	1.44147e-08	2.60286e-07	9.1692
CLU	1.30971	6.2966	5.88317	1.47825e-08	2.66275e-07	9.14491
CLDN3	-1.75064	7.35081	-5.88175	1.48928e-08	2.67903e-07	9.13775
HAND2	1.44195	2.02473	5.87353	1.55461e-08	2.78327e-07	9.09637
SERPINE1	1.14538	5.83869	5.85461	1.71574e-08	3.03762e-07	9.00132
TFPI2	1.02897	1.79921	5.84694	1.7856e-08	3.14805e-07	8.96287
PRRX1	1.00177	3.12605	5.84109	1.84081e-08	3.23475e-07	8.93352
AL365181.3	-1.08234	3.49386	-5.82813	1.969e-08	3.43239e-07	8.86866
FUT3	-1.42073	4.59297	-5.79153	2.37997e-08	4.06779e-07	8.68605
C9orf152	-1.14373	4.82006	-5.78287	2.48893e-08	4.21894e-07	8.64294
C3orf70	1.0105	2.40025	5.77744	2.5596e-08	4.32753e-07	8.61597
HOXA10	-1.10919	3.02226	-5.7611	2.78467e-08	4.66653e-07	8.53481
S100A14	-1.4188	7.08262	-5.76104	2.78544e-08	4.66653e-07	8.53455
ISLR	1.23702	5.88747	5.75529	2.86922e-08	4.78786e-07	8.50601
SYNM	1.66066	3.56426	5.74558	3.01613e-08	5.01451e-07	8.45793
LRRC26	-1.21544	3.34714	-5.73861	3.12605e-08	5.17683e-07	8.42347
CNN1	1.79067	5.44701	5.73601	3.16813e-08	5.23768e-07	8.4106
SFN	-1.09434	7.53068	-5.70089	3.79284e-08	6.15649e-07	8.23736
PDZK1IP1	-1.38857	6.87343	-5.69239	3.96116e-08	6.40936e-07	8.19557
GPNMB	1.05339	5.52143	5.64672	4.99857e-08	7.89553e-07	7.97176
PCDH7	1.05698	3.14864	5.63051	5.42709e-08	8.49982e-07	7.89264
FN1	1.21195	7.28064	5.62192	5.66849e-08	8.83602e-07	7.85079
CD8A	1.0351	3.17176	5.60294	6.23991e-08	9.6249e-07	7.75843
ASPN	1.21727	5.3022	5.58804	6.72721e-08	1.03118e-06	7.68613
FNDC1	1.38144	4.01868	5.58354	6.88151e-08	1.05155e-06	7.66432
IGKV2D-40	1.43456	2.27501	5.57638	7.13412e-08	1.08677e-06	7.62966
MUC13	-1.36105	7.84267	-5.57454	7.20069e-08	1.09549e-06	7.62074
HLA-DOA	1.14039	3.66801	5.55975	7.75678e-08	1.16983e-06	7.54923
CARTPT	1.10402	0.886909	5.55459	7.9606e-08	1.19675e-06	7.5243
IGKV1-39	1.51513	3.72343	5.5379	8.6554e-08	1.29147e-06	7.44388
AGT	1.13962	5.17107	5.52436	9.26286e-08	1.37238e-06	7.3787
HOXA11	-1.03755	2.0532	-5.51606	9.65517e-08	1.42507e-06	7.33884
GPA33	-1.63867	3.70513	-5.51249	9.82892e-08	1.44656e-06	7.32171
SFRP4	1.65724	4.87131	5.50817	1.00432e-07	1.47502e-06	7.30099
TNC	1.23176	5.05903	5.50293	1.03092e-07	1.5092e-06	7.27587
LINC02381	1.26752	4.36187	5.49311	1.08268e-07	1.57792e-06	7.22881
CDH1	-1.00081	7.21132	-5.48824	1.10927e-07	1.61268e-06	7.20551
ENTPD2	-1.07418	4.45623	-5.47869	1.16325e-07	1.68327e-06	7.15987
GGT6	-1.43572	3.38766	-5.47476	1.18619e-07	1.71352e-06	7.14111
CXCL13	1.42788	4.52758	5.45579	1.30334e-07	1.86584e-06	7.05067
HOXA13	-1.19656	2.99008	-5.44591	1.36873e-07	1.94621e-06	7.00366
AC008870.1	-1.18556	4.72907	-5.38841	1.8178e-07	2.51084e-06	6.73131
ADH4	1.17967	1.44654	5.36751	2.01414e-07	2.75108e-06	6.63291
ACTG2	1.81476	6.31064	5.36119	2.07748e-07	2.8317e-06	6.6032
IGKV2-28	1.21115	2.50985	5.35133	2.1802e-07	2.95394e-06	6.55691
GTSF1	1.13338	1.37716	5.33729	2.33508e-07	3.13799e-06	6.49108
FLNC	1.49294	4.2102	5.33193	2.3969e-07	3.21576e-06	6.46602
IGKV1D-8	1.23608	2.75115	5.29776	2.83072e-07	3.7332e-06	6.30652
SULT2B1	-1.06029	3.05219	-5.28264	3.04618e-07	3.97819e-06	6.2362
DKK1	1.67707	2.71559	5.26932	3.24907e-07	4.21328e-06	6.1744
PLA2G2D	1.10311	2.01101	5.26558	3.30835e-07	4.2798e-06	6.15707
CA9	-1.50884	4.09432	-5.25726	3.44409e-07	4.43302e-06	6.11854
IGKV1OR2-108	1.13956	2.93735	5.19988	4.53911e-07	5.67273e-06	5.85409
SLC7A2	1.10975	2.49813	5.19276	4.69655e-07	5.84841e-06	5.82144
TPSB2	1.03733	3.88036	5.18419	4.89309e-07	6.06751e-06	5.78219
SLC44A4	-1.1174	7.08686	-5.17362	5.14665e-07	6.33925e-06	5.73382
HLA-DQA1	1.08716	5.07097	5.16755	5.29786e-07	6.50918e-06	5.7061
MAOB	1.10093	3.96561	5.16038	5.48224e-07	6.70358e-06	5.67335
FGFBP1	-1.38059	2.41844	-5.15531	5.61618e-07	6.8503e-06	5.65025
ASCL2	-1.42212	4.55888	-5.14147	5.99848e-07	7.27895e-06	5.58722
COL3A1	1.00074	9.23727	5.11619	6.76294e-07	8.09822e-06	5.47245
PCSK9	-1.16634	3.37656	-5.11417	6.82787e-07	8.15773e-06	5.46331
AC246787.4	1.09528	2.09958	5.11329	6.85635e-07	8.18181e-06	5.45933
GPRC5B	1.01231	4.24663	5.08976	7.66285e-07	9.06166e-06	5.35296
PEG10	1.33652	2.5731	4.99669	1.18533e-06	1.33272e-05	4.93602
APOE	1.06448	7.72481	4.96143	1.39624e-06	1.5423e-05	4.77962
IGKV1-6	1.52999	4.93086	4.93151	1.60328e-06	1.74472e-05	4.64763
IGKV1-9	1.54443	5.73789	4.90565	1.80585e-06	1.93797e-05	4.53409
IGHV3OR16-9	1.02632	2.16844	4.86751	2.15058e-06	2.26583e-05	4.36745
IGHGP	1.13836	3.47695	4.85213	2.30691e-06	2.40944e-05	4.30054
SFRP2	1.70357	5.98876	4.84501	2.38294e-06	2.48006e-05	4.26963
IGHV1-58	1.35624	3.22822	4.81337	2.75108e-06	2.81596e-05	4.13271
DES	2.0487	6.43945	4.78254	3.16238e-06	3.17412e-05	3.99998
IGKV2D-28	1.05272	2.17498	4.77677	3.24566e-06	3.24214e-05	3.97522
IGKV1D-39	1.33817	3.51992	4.73101	3.98553e-06	3.88135e-05	3.77972
AGR3	-1.33681	5.83712	-4.73076	3.99008e-06	3.8845e-05	3.77863
TFF3	-1.6066	6.65667	-4.71693	4.24436e-06	4.10021e-05	3.71984
TACR2	1.21268	2.31035	4.69562	4.66704e-06	4.44179e-05	3.62953
IGHV2-5	1.32574	3.6824	4.69136	4.75622e-06	4.51841e-05	3.61152
S100P	-1.27842	7.66328	-4.68921	4.80186e-06	4.55661e-05	3.60244
ATP10B	-1.11586	3.58927	-4.68883	4.80993e-06	4.56278e-05	3.60084
IGHV3-11	1.44267	5.38653	4.66152	5.42884e-06	5.06194e-05	3.48574
PHGR1	-1.76442	5.70014	-4.63755	6.035e-06	5.55854e-05	3.38513
AGR2	-1.27724	9.26767	-4.62016	6.51484e-06	5.9379e-05	3.31243
IGHV4-34	1.44019	6.33079	4.61934	6.5384e-06	5.95519e-05	3.309
IGHG3	1.36524	7.06077	4.61914	6.54395e-06	5.95932e-05	3.3082
IGHV4-61	1.31517	3.92451	4.59077	7.41069e-06	6.62076e-05	3.19005
SCNN1A	-1.0341	5.24563	-4.58877	7.47578e-06	6.66861e-05	3.18175
MLXIPL	-1.03088	2.97707	-4.58683	7.53936e-06	6.7113e-05	3.17371
IGKJ5	1.22862	3.44483	4.56529	8.28212e-06	7.27794e-05	3.0845
VTN	1.12433	1.97637	4.52005	1.00783e-05	8.60987e-05	2.89825
SLC19A3	1.00655	2.33004	4.50709	1.06582e-05	9.0385e-05	2.84519
IGLV1-47	1.44348	6.60793	4.50204	1.08928e-05	9.21222e-05	2.82455
IGKV3-11	1.36304	7.62519	4.50133	1.0926e-05	9.23894e-05	2.82167
IGHV6-1	1.12765	2.38872	4.44316	1.40211e-05	0.000114934	2.58529
SIX2	1.09404	2.50996	4.44195	1.40939e-05	0.000115418	2.58038
THBS2	1.04421	5.44603	4.4311	1.47607e-05	0.000120094	2.5366
IGHV1-69D	1.4775	5.79265	4.41058	1.61061e-05	0.000129256	2.45401
IGHV3-53	1.32985	4.37618	4.41021	1.61312e-05	0.000129387	2.45254
IGHD	1.21852	2.73311	4.41014	1.61364e-05	0.000129412	2.45223
A4GNT	1.10567	1.80501	4.35031	2.07726e-05	0.000160521	2.21327
IGLL5	1.23663	5.27978	4.35026	2.07768e-05	0.000160533	2.21308
IGHJ3	1.25244	4.21006	4.34535	2.1209e-05	0.00016338	2.19361
IGHG2	1.26885	8.07692	4.34372	2.13544e-05	0.00016437	2.18716
IGKV3D-15	1.04502	2.88348	4.33981	2.17081e-05	0.000166664	2.17162
CAPN6	1.19109	3.33998	4.32312	2.32787e-05	0.000176531	2.10559
IGKV1-33	1.06568	2.62241	4.31598	2.3983e-05	0.000181266	2.07742
IGHV3-13	1.26653	3.39726	4.31453	2.41287e-05	0.000182204	2.0717
IGKV1-27	1.3466	5.43923	4.29912	2.57287e-05	0.000192168	2.01104
MYO7B	-1.06519	3.7062	-4.27339	2.86302e-05	0.000210454	1.91012
IGLC7	1.30653	3.88254	4.27314	2.86597e-05	0.000210617	1.90915
IGHV4-31	1.31896	5.11513	4.27118	2.88935e-05	0.000211991	1.90148
IGLV1-44	1.30947	6.65301	4.25666	3.06815e-05	0.000223	1.8448
IGHJ3P	1.22151	3.63903	4.21924	3.57914e-05	0.000253116	1.69945
COMP	1.17148	2.90736	4.21295	3.67264e-05	0.000258489	1.67513
CDH17	-1.46079	5.64735	-4.19897	3.88884e-05	0.000271307	1.6212
IGHV3-30	1.33187	7.18141	4.1932	3.9817e-05	0.00027677	1.59895
IGKV3D-20	1.23169	4.2401	4.18625	4.09625e-05	0.000283496	1.57221
IGHG4	1.34921	7.61586	4.17564	4.27721e-05	0.000293743	1.53148
IGLV9-49	1.27851	3.1426	4.17526	4.28384e-05	0.00029413	1.53002
IGKV1D-33	1.0117	2.39639	4.16528	4.46117e-05	0.00030432	1.4918
IGHV3-33	1.43786	6.29139	4.1323	5.09883e-05	0.000340449	1.36598
TRIM29	-1.11577	3.53409	-4.12507	5.24981e-05	0.000348164	1.33851
IGLV2-23	1.29291	6.67987	4.11869	5.3864e-05	0.000355596	1.31434
TSPAN1	-1.05806	6.61452	-4.10221	5.75565e-05	0.000375084	1.25195
IGKV3-15	1.22882	6.8586	4.09169	6.0038e-05	0.000388336	1.21224
SERPINB5	-1.09279	5.13977	-4.08109	6.26403e-05	0.000401773	1.17234
IGLV1-36	1.0835	3.14089	4.07023	6.54172e-05	0.000416502	1.13155
IGLV1-51	1.27473	7.06692	4.06954	6.55981e-05	0.000417338	1.12896
CLRN3	-1.00945	4.68655	-4.0419	7.32284e-05	0.000457342	1.02554
IGLV2-8	1.22999	5.02721	4.03758	7.44939e-05	0.000463673	1.00945
CDX1	-1.49993	4.01801	-4.03291	7.58869e-05	0.000470882	0.992042
SLC6A14	-1.06443	3.75071	-4.00669	8.41752e-05	0.000512236	0.894707
IGHV1-24	1.34686	5.22212	4.00398	8.50795e-05	0.000516418	0.884676
IGKV4-1	1.28995	8.2655	3.97891	9.38937e-05	0.000560225	0.792172
IGHV3-49	1.34561	5.38129	3.96431	9.94187e-05	0.000586364	0.738544
JCHAIN	1.23457	7.57009	3.96392	9.95736e-05	0.000587041	0.737084
IGKV3-20	1.26392	8.75457	3.95184	0.000104385	0.000610158	0.692841
IGKV2-24	1.21955	4.48668	3.93777	0.000110265	0.00063776	0.641475
IGKV1-8	1.00677	3.18556	3.93081	0.000113293	0.00065176	0.616083
IGKC	1.15243	10.4548	3.92579	0.000115521	0.00066199	0.59784
IGHV1-2	1.41976	4.94967	3.89967	0.000127821	0.000716319	0.503075
IGLV7-43	1.17117	4.04522	3.89459	0.000130351	0.000728208	0.484731
IGHV3-73	1.27213	4.51298	3.87746	0.000139241	0.000767316	0.422981
IGKV1-16	1.33787	5.54137	3.87405	0.000141077	0.00077513	0.410718
MUC5B	-1.32093	3.25341	-3.87191	0.000142243	0.000780296	0.403023
IGLV3-9	1.23804	3.89761	3.86574	0.000145651	0.000796323	0.380872
PCSK1N	1.35815	3.64579	3.86449	0.000146351	0.000799483	0.376388
IGLV1-40	1.24924	7.54657	3.85632	0.000151007	0.000819676	0.347093
IGHV5-51	1.25407	7.24694	3.85082	0.000154223	0.000833833	0.327385
IGLV2-11	1.22617	6.65226	3.84579	0.000157213	0.000846084	0.30943
IGHV3-48	1.22511	5.32024	3.82908	0.000167562	0.000889627	0.249842
IGHV4-28	1.01426	3.89196	3.7809	0.000201132	0.00102771	0.0792933
ANPEP	1.28639	5.81384	3.74844	0.000227236	0.00113172	-0.0345423
IGLV2-14	1.15715	7.79799	3.71364	0.000258757	0.00125221	-0.155613
IGLC2	1.02891	9.47803	3.68753	0.000285066	0.00135026	-0.245783
IGKV2-30	1.14892	4.14937	3.67408	0.000299591	0.00140505	-0.292032
IGHV1-69	1.20155	4.761	3.66094	0.000314453	0.00146092	-0.337074
IGHV3-7	1.08905	3.86588	3.65906	0.000316634	0.00146799	-0.343502
IGKV1-5	1.15821	7.88126	3.62225	0.000362334	0.00163041	-0.468821
IGLV3-25	1.22948	7.01739	3.61892	0.000366764	0.00164657	-0.48011
IGHV3-20	1.01456	3.56596	3.59921	0.000394031	0.00174075	-0.546702
IGHV4-4	1.04826	3.3921	3.54986	0.000470888	0.00200037	-0.711993
IGLV4-69	1.17794	5.36116	3.54436	0.000480279	0.00203134	-0.730295
IGLV6-57	1.11189	5.72821	3.54403	0.000480841	0.00203255	-0.731378
IGKV2D-29	1.03869	3.72156	3.51471	0.000533992	0.0022058	-0.828489
IGHV2-26	1.13449	4.07575	3.50839	0.000546145	0.00224499	-0.849323
IGHV4-59	1.14302	6.31078	3.48352	0.000596553	0.00240918	-0.931004
IGLV3-21	1.14945	6.82591	3.48322	0.000597183	0.00241057	-0.931979
FAM3D	-1.07364	5.14884	-3.44792	0.000676326	0.00266185	-1.047
IGHM	1.13137	7.53807	3.44001	0.000695361	0.00272127	-1.07264
IGLV3-10	1.15054	5.17203	3.43053	0.000718836	0.00279206	-1.10329
IGHG1	1.05197	9.1303	3.42037	0.000744819	0.00286504	-1.13606
IGHV1-46	1.03384	5.51452	3.37826	0.000862096	0.00321421	-1.2709
IGLV10-54	1.08196	3.8316	3.35672	0.000928576	0.00340923	-1.33931
MUC17	-1.10816	4.06843	-3.34736	0.00095892	0.00349632	-1.36891
IGHV1-18	1.12672	7.0605	3.34103	0.000979957	0.0035582	-1.38888
IGHV3-74	1.05341	5.75982	3.33768	0.000991268	0.00359241	-1.39944
IGHV2-70	1.05981	4.23387	3.30831	0.00109576	0.00387726	-1.49159
IGKV1-17	1.08842	5.11151	3.28763	0.00117541	0.00409097	-1.55604
LTF	1.10376	3.54686	3.25456	0.00131403	0.00446737	-1.65833
IGLV3-27	1.01209	3.50268	3.22652	0.00144331	0.00480515	-1.74433
IGLV7-46	1.04837	4.78545	3.17313	0.00172265	0.00551896	-1.9062
IGHV3-21	1.02731	6.6662	3.12044	0.0020467	0.00632257	-2.06353
APOA1	1.10308	2.64409	3.06405	0.00245526	0.00730443	-2.22925
CEACAM5	-1.18157	7.70833	-3.03041	0.00273354	0.00795075	-2.32681

## Sheet: GEO
Supplementary Table S4. Differential genes between HRisk and LRisk in GEO
Gene	logFC	AveExpr	t	P.Value	adj.P.Val	B
AKR1B1	1.1421	10.05	13.7637	2.19151e-33	4.2066e-29	65.0097
TBC1D9	1.14363	8.48631	13.33	7.94557e-32	7.62576e-28	61.4845
ATP8B2	1.01657	7.67849	12.8238	5.08586e-30	3.2541e-26	57.4011
ZNF626	0.672001	6.47962	12.7446	9.70834e-30	4.65879e-26	56.7663
ST8SIA1	0.551278	6.54179	12.3947	1.67055e-28	6.30198e-25	53.9727
ISCU	0.724091	8.9032	12.3744	1.96988e-28	6.30198e-25	53.8109
CLEC2B	0.665321	6.88787	12.3236	2.97034e-28	8.14509e-25	53.4077
JAZF1	0.977565	8.03365	12.2998	3.60283e-28	8.64454e-25	53.2182
WIPF1	1.21896	8.66331	12.1606	1.1075e-27	2.12584e-24	52.1157
PFDN5	0.632004	12.8244	12.0308	3.14507e-27	5.48815e-24	51.091
ARHGAP31	0.512822	6.45148	11.9396	6.53571e-27	1.04544e-23	50.3729
CTSO	1.20781	9.21029	11.8716	1.12594e-26	1.66249e-23	49.8389
ADAM7	0.565005	6.50339	11.6552	6.31941e-26	7.58132e-23	48.1456
CTSC	0.509749	6.32347	11.537	1.61433e-25	1.69053e-22	47.225
GIMAP1	0.812092	6.83932	11.4971	2.21324e-25	2.02301e-22	46.9153
S1PR1	0.954094	7.61764	11.4136	4.27923e-25	3.73363e-22	46.2681
CLIC2	0.737608	7.10166	11.37	6.03521e-25	5.03677e-22	45.9307
BMP6	0.669543	6.785	11.3502	7.05586e-25	5.64322e-22	45.7773
GAB3	0.536056	6.5345	11.3119	9.53595e-25	7.3217e-22	45.4817
ADGRL2	0.931999	7.7683	11.1907	2.46922e-24	1.75543e-21	44.5479
CD1D	0.789619	7.06443	11.1665	2.98289e-24	2.04488e-21	44.3625
LRRK2	0.529213	6.44108	11.0647	6.6068e-24	4.37302e-21	43.5821
BHMT2	0.564441	6.28676	11.0488	7.48192e-24	4.63275e-21	43.46
CSRP2	0.973899	8.26713	11.0078	1.02905e-23	5.8096e-21	43.1473
IL1R1	0.745866	7.24704	10.9754	1.32444e-23	7.26358e-21	42.8996
PLP1	0.512194	6.24022	10.9661	1.42324e-23	7.58865e-21	42.829
BEX3	1.04051	8.12055	10.9539	1.56536e-23	8.12082e-21	42.7356
EID2B	0.500478	6.71224	10.9056	2.27681e-23	1.09258e-20	42.368
CALHM2	0.571144	7.09086	10.8703	2.99483e-23	1.35896e-20	42.0991
PRKCB	0.573437	6.19899	10.8681	3.0443e-23	1.35896e-20	42.083
ZNF366	0.525485	6.57833	10.7439	7.95206e-23	3.46908e-20	41.1409
PDGFD	0.813547	7.32956	10.7171	9.77662e-23	4.07961e-20	40.9383
EMCN	0.839265	7.13094	10.6996	1.1185e-22	4.4396e-20	40.8063
NAP1L3	0.656509	6.50256	10.6992	1.12175e-22	4.4396e-20	40.8034
STX8	0.709324	8.69585	10.6531	1.59944e-22	5.90408e-20	40.4554
HEG1	0.772124	8.32421	10.5428	3.72519e-22	1.1517e-19	39.626
GNG2	0.711512	7.05724	10.5408	3.78001e-22	1.1517e-19	39.6117
PAK2	-1.06586	7.30147	-10.5017	5.09624e-22	1.50496e-19	39.3186
UFSP2	0.745219	8.91869	10.4832	5.87004e-22	1.67765e-19	39.1799
HDGFL3	0.961529	7.54314	10.4787	6.07708e-22	1.69057e-19	39.1459
SNX2	0.737976	10.1562	10.4631	6.84431e-22	1.85037e-19	39.0293
EIF1B	0.904422	9.8965	10.4423	8.02016e-22	2.13815e-19	38.8738
RBP5	0.590245	6.83082	10.4233	9.27059e-22	2.40472e-19	38.7317
UROD	0.502976	10.5542	10.4205	9.46834e-22	2.42326e-19	38.711
FLI1	0.574904	6.37892	10.4175	9.68774e-22	2.44679e-19	38.6885
PJA2	0.890117	11.5884	10.415	9.87443e-22	2.46155e-19	38.6698
ANKRD36B	-0.757592	7.26745	-10.4051	1.06441e-21	2.61941e-19	38.5962
RAB8B	0.852587	9.8549	10.3727	1.36175e-21	3.26734e-19	38.3546
VCAM1	1.0708	7.62731	10.3679	1.41262e-21	3.34755e-19	38.3186
ZEB1	0.647058	6.44369	10.3605	1.49416e-21	3.49761e-19	38.2636
ECSCR	0.564884	6.51024	10.3233	1.98079e-21	4.4731e-19	37.9871
PDGFC	1.00064	8.07695	10.3132	2.13895e-21	4.77408e-19	37.9117
RHOQ	0.849161	9.52282	10.3018	2.33198e-21	5.08664e-19	37.827
CD33	0.57893	6.61316	10.2827	2.69447e-21	5.56132e-19	37.6853
HECTD2	0.504826	6.59421	10.2733	2.89175e-21	5.90502e-19	37.616
LDLRAD4	0.520842	6.39345	10.2541	3.34474e-21	6.75813e-19	37.4733
SDC2	0.671239	7.11413	10.2377	3.78643e-21	7.57088e-19	37.3517
CPQ	0.829166	7.69522	10.2151	4.48998e-21	8.70557e-19	37.1845
MORF4L1	0.950196	11.2281	10.1945	5.242e-21	9.9624e-19	37.0327
PKD2	0.815916	7.4509	10.1718	6.21977e-21	1.16609e-18	36.865
GJA1	1.18806	9.26362	10.1286	8.60854e-21	1.55888e-18	36.5463
TUB	0.543621	6.40802	10.0913	1.13965e-20	1.98869e-18	36.2712
MTPAP	-0.545665	9.59939	-9.98535	2.51837e-20	4.14554e-18	35.4938
MAN1A1	0.613591	8.46881	9.98376	2.54845e-20	4.14554e-18	35.4822
FRMD4A	0.649193	7.90041	9.97416	2.73768e-20	4.41595e-18	35.412
TNS2	0.504141	6.50016	9.95316	3.20208e-20	5.12199e-18	35.2584
SERINC1	0.716159	9.55086	9.9238	3.98496e-20	6.32159e-18	35.0439
OLFM1	0.677344	7.48834	9.92204	4.0376e-20	6.34521e-18	35.0311
LMO2	0.967222	8.58637	9.91659	4.20462e-20	6.45661e-18	34.9913
A2M	1.13296	10.9259	9.91179	4.35758e-20	6.58613e-18	34.9563
SPART	0.591873	7.10729	9.90326	4.64321e-20	6.96301e-18	34.8941
RARB	0.620128	6.6988	9.88912	5.15798e-20	7.67499e-18	34.791
AGFG1	-0.795407	7.52545	-9.85271	6.75929e-20	9.61071e-18	34.526
PTAFR	0.607511	7.1279	9.8497	6.91183e-20	9.74496e-18	34.5041
GMFG	0.894949	9.02346	9.84717	7.04326e-20	9.79676e-18	34.4856
SELP	0.739604	6.67714	9.80746	9.45306e-20	1.29608e-17	34.1972
CUEDC2	0.603787	9.42627	9.78718	1.09837e-19	1.48473e-17	34.0501
TTC37	0.718256	9.35831	9.77912	1.16585e-19	1.56493e-17	33.9917
CD53	0.880759	7.75524	9.76546	1.28973e-19	1.70733e-17	33.8927
FCGR2B	0.639871	6.76575	9.75536	1.38962e-19	1.82696e-17	33.8196
DOCK8	0.850071	8.29308	9.74462	1.50434e-19	1.96435e-17	33.7419
NRP1	0.785319	9.06251	9.74223	1.53111e-19	1.98578e-17	33.7246
MEIS3P1	0.835345	8.09068	9.70071	2.07941e-19	2.5586e-17	33.4246
RNF130	0.712905	9.20785	9.68798	2.28381e-19	2.79221e-17	33.3327
C2orf74	0.691439	7.0018	9.67006	2.60575e-19	3.16565e-17	33.2035
POGLUT2	0.566578	6.7914	9.63372	3.40307e-19	4.08262e-17	32.9419
THEMIS	0.67519	6.65115	9.57457	5.24996e-19	6.10746e-17	32.5171
PRKCH	0.715966	9.17364	9.57097	5.39043e-19	6.23309e-17	32.4912
CSGALNACT2	0.647653	7.81543	9.56281	5.72206e-19	6.52819e-17	32.4327
FAM13B	0.731999	9.17177	9.56219	5.74767e-19	6.52819e-17	32.4283
HLF	0.573985	6.34851	9.55731	5.95651e-19	6.72561e-17	32.3933
BEX4	1.11133	9.32036	9.46635	1.15661e-18	1.21984e-16	31.7432
RHOB	1.05897	9.07208	9.46234	1.1908e-18	1.24904e-16	31.7147
SLC35A5	0.596274	10.0853	9.44444	1.35645e-18	1.3998e-16	31.5871
TLL1	0.50337	6.11244	9.44367	1.36402e-18	1.3998e-16	31.5816
CSGALNACT1	0.639238	7.0587	9.44349	1.36576e-18	1.3998e-16	31.5804
PTPN13	0.529265	6.32649	9.44297	1.37099e-18	1.3998e-16	31.5766
ACOT1	0.751931	7.43074	9.44208	1.37985e-18	1.40139e-16	31.5703
FBXL5	0.507339	6.8584	9.43249	1.47945e-18	1.48681e-16	31.502
UBQLN2	0.627405	10.7302	9.42769	1.53196e-18	1.53157e-16	31.4679
F13A1	0.958862	6.95995	9.4207	1.61168e-18	1.59465e-16	31.4182
FOLR2	0.75063	7.30978	9.40825	1.76416e-18	1.71026e-16	31.3296
CGGBP1	0.535852	11.0115	9.40607	1.79222e-18	1.72009e-16	31.3142
CFH	1.14505	8.3018	9.40289	1.83408e-18	1.7515e-16	31.2916
CCL2	1.12345	9.82082	9.3895	2.02112e-18	1.9111e-16	31.1964
ST6GALNAC5	0.551042	6.77232	9.37623	2.22508e-18	2.08343e-16	31.1023
AZI2	0.603674	8.32428	9.36839	2.35499e-18	2.18377e-16	31.0467
COL4A2	0.839484	9.03577	9.35867	2.52671e-18	2.33174e-16	30.9777
HADHB	0.715061	8.79077	9.34673	2.75454e-18	2.51778e-16	30.8932
B2M	0.67068	13.8625	9.34489	2.79151e-18	2.53948e-16	30.8801
SCPEP1	0.719724	10.235	9.32165	3.30186e-18	2.88088e-16	30.7157
SIK3	0.568828	8.99792	9.31556	3.45014e-18	2.95649e-16	30.6726
FBXO8	0.637968	9.14538	9.3063	3.6886e-18	3.14679e-16	30.6072
HERPUD2	0.745161	8.13539	9.28381	4.33808e-18	3.65216e-16	30.4483
VAV1	0.570636	6.79942	9.28173	4.40356e-18	3.69111e-16	30.4337
ELOVL5	0.97043	8.74252	9.25654	5.27946e-18	4.31231e-16	30.256
DYNC2H1	0.583298	7.10904	9.23635	6.10412e-18	4.94382e-16	30.1139
FABP4	0.905269	7.01626	9.23368	6.22277e-18	5.01875e-16	30.095
PLCG1	0.635067	8.83062	9.23227	6.28607e-18	5.03977e-16	30.0851
MYO5A	0.590117	8.02548	9.23193	6.30136e-18	5.03977e-16	30.0827
CYP2U1	0.588601	7.14373	9.21589	7.07049e-18	5.56221e-16	29.9699
GNA13	0.570637	10.1547	9.21399	7.16758e-18	5.61558e-16	29.9566
UBE2E1	0.668714	11.6448	9.20291	7.76081e-18	6.00681e-16	29.8787
ZBTB4	0.6697	9.3338	9.19648	8.12696e-18	6.23988e-16	29.8336
NACA	0.532094	12.9856	9.1894	8.5507e-18	6.53907e-16	29.7838
MEOX1	0.926471	7.36841	9.18174	9.03315e-18	6.85341e-16	29.7301
ADAMTSL3	0.557359	6.61977	9.16147	1.04439e-17	7.80041e-16	29.588
COX14	0.688704	9.04147	9.14907	1.14125e-17	8.42549e-16	29.5011
LAPTM4A	0.698923	8.4963	9.13538	1.25859e-17	9.11649e-16	29.4053
BMERB1	0.578988	6.76673	9.12641	1.34197e-17	9.61159e-16	29.3425
PSMC5	0.678998	11.0734	9.11954	1.40942e-17	9.94626e-16	29.2945
CCDC80	0.649202	6.51246	9.11754	1.42968e-17	1.00523e-15	29.2805
PAPLN	0.832866	7.70527	9.07444	1.94397e-17	1.32393e-15	28.9797
GLIPR1	0.976023	8.1532	9.07388	1.95176e-17	1.32393e-15	28.9757
GHR	0.955227	7.11706	9.07238	1.97278e-17	1.33336e-15	28.9653
C1S	0.831807	6.96324	9.06753	2.0421e-17	1.36579e-15	28.9315
BMPR2	0.749547	9.38919	9.05638	2.21062e-17	1.46826e-15	28.8538
TRMT112	0.560873	11.7043	9.04621	2.37648e-17	1.56758e-15	28.783
LIFR	0.728085	6.57928	9.03518	2.5702e-17	1.66673e-15	28.7063
KL	0.600566	6.69052	9.03129	2.64222e-17	1.70765e-15	28.6792
FYTTD1	0.851936	9.31653	9.02808	2.70325e-17	1.72963e-15	28.6569
MAN2A1	0.665088	9.72814	9.01545	2.95676e-17	1.85474e-15	28.5691
COX7A1	1.03273	9.07155	9.00967	3.08046e-17	1.91357e-15	28.529
CD69	0.77479	6.89403	9.00711	3.13697e-17	1.94233e-15	28.5112
NNMT	0.852433	9.1078	8.99294	3.46854e-17	2.10027e-15	28.4129
ADAMTS1	0.90799	8.14493	8.97748	3.86988e-17	2.31409e-15	28.3057
H3.5	0.619851	10.4559	8.96046	4.36529e-17	2.57821e-15	28.1878
RPS3A	0.783904	12.9282	8.95518	4.53146e-17	2.64381e-15	28.1512
RFTN1	0.842499	10.6717	8.94326	4.92977e-17	2.85882e-15	28.0688
KLHL2	0.695792	7.91219	8.92612	5.56404e-17	3.19225e-15	27.9503
PDE4B	0.641751	6.78414	8.91394	6.06338e-17	3.44622e-15	27.8662
MAGEH1	0.588132	7.1362	8.91179	6.15598e-17	3.46522e-15	27.8513
FSTL1	0.907578	9.92352	8.90737	6.35105e-17	3.56458e-15	27.8208
UBE4B	0.754031	8.94215	8.90551	6.43484e-17	3.5906e-15	27.808
SOAT1	0.632263	7.31325	8.89812	6.77889e-17	3.77162e-15	27.757
UBLCP1	0.581451	9.47803	8.89669	6.8474e-17	3.78847e-15	27.7472
PIK3CG	0.699478	7.31902	8.89667	6.84866e-17	3.78847e-15	27.747
CD27	0.912448	7.37083	8.89323	7.01646e-17	3.85905e-15	27.7233
HNRNPH3	0.770013	9.48527	8.89052	7.15157e-17	3.91095e-15	27.7046
TEX30	0.595367	10.7457	8.86793	8.38425e-17	4.5334e-15	27.549
POLR2G	0.52364	10.8317	8.85379	9.26072e-17	4.93777e-15	27.4517
SLC16A14	0.526233	6.89192	8.84547	9.81809e-17	5.16324e-15	27.3945
RPS23	0.792077	12.4025	8.84125	1.01135e-16	5.27983e-15	27.3655
RNF14	0.507518	9.75527	8.83621	1.04776e-16	5.42096e-15	27.3309
ENPP2	0.979475	8.76747	8.8152	1.21415e-16	6.19832e-15	27.1867
VPS35L	0.504557	6.91594	8.79857	1.36423e-16	6.87309e-15	27.0726
C1QTNF3	0.557368	6.40898	8.79556	1.39326e-16	6.98466e-15	27.052
PPT1	0.56895	11.6375	8.78285	1.52294e-16	7.53422e-15	26.965
MARCHF2	0.514265	6.91678	8.77462	1.61314e-16	7.85892e-15	26.9087
FAM241A	0.688073	7.68629	8.77391	1.62122e-16	7.87833e-15	26.9038
HHEX	0.881341	8.08106	8.76353	1.74325e-16	8.30315e-15	26.8328
PECAM1	0.755931	9.28372	8.76108	1.77323e-16	8.42505e-15	26.8161
PHAX	0.572997	8.78514	8.75955	1.79238e-16	8.49449e-15	26.8056
ZNF521	0.760813	7.27705	8.75652	1.83063e-16	8.63365e-15	26.7849
DPYD	1.00408	7.67535	8.75132	1.89842e-16	8.93142e-15	26.7493
ULK2	0.52995	6.69695	8.75004	1.9154e-16	8.98929e-15	26.7406
ZNF776	0.50108	7.14604	8.74938	1.92429e-16	9.00897e-15	26.7361
TNFAIP8L3	0.584522	7.02403	8.73205	2.1717e-16	9.92521e-15	26.6178
SLC24A3	0.750463	7.55034	8.72583	2.26795e-16	1.03404e-14	26.5753
GYPC	0.992002	9.28556	8.7146	2.45248e-16	1.10247e-14	26.4988
SCARA3	0.645933	6.43308	8.71362	2.46927e-16	1.10742e-14	26.4921
ATP6AP2	0.509796	12.1021	8.69558	2.79987e-16	1.24119e-14	26.3692
ZNF331	0.812131	7.34598	8.67206	3.29726e-16	1.43843e-14	26.2093
ABI3	0.587856	7.70991	8.66913	3.36494e-16	1.45801e-14	26.1894
SMARCA1	0.726976	6.93743	8.66792	3.39347e-16	1.46707e-14	26.1811
PYGL	0.789403	7.87727	8.66285	3.51518e-16	1.51287e-14	26.1467
NAALADL1	0.647764	7.16601	8.65203	3.78914e-16	1.61269e-14	26.0732
GPSM3	0.730084	7.76421	8.64714	3.9199e-16	1.66466e-14	26.0401
CPE	1.177	8.54037	8.64441	3.99493e-16	1.68533e-14	26.0215
CFI	0.85009	7.73577	8.64361	4.01718e-16	1.69101e-14	26.0161
COPS4	0.590885	9.53881	8.63664	4.21599e-16	1.75544e-14	25.9688
RPLP1	0.659178	12.1177	8.6355	4.24951e-16	1.76557e-14	25.9611
BEND5	0.50213	6.39544	8.63354	4.30769e-16	1.78588e-14	25.9478
PLSCR4	0.891393	8.78255	8.62733	4.49695e-16	1.84602e-14	25.9057
CDV3	0.724674	10.5031	8.62721	4.50085e-16	1.84602e-14	25.9049
ENG	0.768254	8.74112	8.62244	4.65195e-16	1.89183e-14	25.8726
PHLDB2	0.701573	6.92617	8.61951	4.74742e-16	1.91617e-14	25.8527
SIRT2	0.511272	6.88039	8.61619	4.85758e-16	1.94658e-14	25.8303
SAT2	0.711924	8.8522	8.61114	5.03064e-16	2.00339e-14	25.796
PTPRA	-0.595421	6.83488	-8.59714	5.5422e-16	2.17107e-14	25.7013
C2orf76	0.540775	7.48571	8.57853	6.30252e-16	2.4134e-14	25.5756
SARS1	0.659704	9.032	8.57375	6.51396e-16	2.47595e-14	25.5433
OSBPL8	0.749498	8.98342	8.56093	7.11657e-16	2.68374e-14	25.4568
TOX4	0.50769	7.31341	8.55922	7.2011e-16	2.70828e-14	25.4452
STARD8	0.566819	6.98925	8.55687	7.31861e-16	2.73842e-14	25.4294
GPR68	0.793963	7.84269	8.54975	7.68662e-16	2.84835e-14	25.3814
FYN	0.639851	8.53227	8.52634	9.03169e-16	3.27719e-14	25.2237
PPP1R12A	0.730937	8.02609	8.52566	9.07385e-16	3.28628e-14	25.2192
ZDHHC2	0.573817	6.72545	8.49809	1.09679e-15	3.87715e-14	25.0338
C1QTNF7	0.663548	6.40551	8.49	1.15941e-15	4.076e-14	24.9795
DYNLRB1	0.562162	10.1955	8.48681	1.18512e-15	4.15116e-14	24.9581
CAVIN2	1.00287	8.52721	8.48007	1.24119e-15	4.30825e-14	24.9129
TMEM100	0.965073	7.26227	8.46816	1.34689e-15	4.65829e-14	24.833
KLHDC2	0.639053	10.648	8.45468	1.47715e-15	5.08134e-14	24.7427
KLF12	0.604551	7.18338	8.45041	1.52104e-15	5.21364e-14	24.7141
TNFRSF1B	0.662965	8.18893	8.44382	1.59116e-15	5.39618e-14	24.67
PCMTD1	0.659756	9.97075	8.43587	1.6801e-15	5.6282e-14	24.6168
RTL6	0.585978	8.69644	8.43382	1.70389e-15	5.69792e-14	24.6031
CUL5	0.53612	9.97629	8.42761	1.77772e-15	5.8732e-14	24.5616
ITGAE	0.622973	9.41762	8.42609	1.79639e-15	5.92468e-14	24.5514
L3MBTL3	0.540187	7.55934	8.42249	1.84111e-15	6.04104e-14	24.5274
AOAH	0.536547	6.88861	8.41834	1.89399e-15	6.19338e-14	24.4997
HTRA2	0.512042	7.95536	8.4161	1.92319e-15	6.26752e-14	24.4847
SH2D1A	0.64822	7.5787	8.41316	1.96219e-15	6.37298e-14	24.4651
UBE2Q2	0.617769	10.1489	8.40991	2.00631e-15	6.50527e-14	24.4434
PAFAH1B1	0.501714	9.61389	8.40341	2.09733e-15	6.73216e-14	24.4
RBP7	0.627795	6.94286	8.39816	2.17384e-15	6.95449e-14	24.365
POLR2J3	0.706893	9.32321	8.39317	2.24915e-15	7.17151e-14	24.3317
SARAF	0.523371	12.7523	8.38675	2.34975e-15	7.45511e-14	24.2889
MAST4	0.513623	6.79663	8.38442	2.38734e-15	7.54943e-14	24.2734
RDX	0.794317	8.44488	8.37422	2.55917e-15	8.0398e-14	24.2055
MRPS23	0.55366	8.74683	8.37013	2.63146e-15	8.21316e-14	24.1782
TREM2	0.520605	6.49555	8.36033	2.81307e-15	8.73736e-14	24.113
RHOA	0.567324	12.2435	8.35866	2.84507e-15	8.82247e-14	24.1019
KLHL6	0.570423	6.75991	8.34063	3.21613e-15	9.89319e-14	23.9821
ST13	0.515489	10.5828	8.33061	3.44274e-15	1.04397e-13	23.9156
VGLL3	0.543475	6.5459	8.32067	3.68309e-15	1.11013e-13	23.8496
TAF13	-0.595984	6.7954	-8.31744	3.76469e-15	1.12911e-13	23.8282
ALDH1L2	0.500206	6.80564	8.31213	3.90283e-15	1.16647e-13	23.793
IRF4	0.508427	6.51453	8.31043	3.94809e-15	1.17494e-13	23.7817
PIP5K1B	-0.753502	7.46657	-8.29169	4.48273e-15	1.30968e-13	23.6576
ARHGAP30	0.505388	8.72506	8.28971	4.54305e-15	1.32529e-13	23.6445
RERG	1.05757	7.62242	8.27128	5.14653e-15	1.47665e-13	23.5226
TSPAN2	0.528188	6.43421	8.27086	5.16117e-15	1.47864e-13	23.5199
ITGA9	0.526843	7.05239	8.25262	5.83827e-15	1.636e-13	23.3994
SLC9A9	0.687551	7.33193	8.25231	5.85037e-15	1.637e-13	23.3974
GYG1	0.553367	10.6548	8.24337	6.21455e-15	1.71638e-13	23.3384
PXDN	0.71659	8.54858	8.24274	6.2408e-15	1.72115e-13	23.3342
DIPK2A	0.593677	8.41488	8.23965	6.37228e-15	1.74987e-13	23.3139
GNG10	0.853127	9.06464	8.23925	6.38957e-15	1.75211e-13	23.3112
GPR34	0.84865	7.47018	8.23195	6.71235e-15	1.82757e-13	23.2631
TCEAL8	0.652663	10.0502	8.21723	7.41215e-15	1.98433e-13	23.1662
GIMAP2	0.522269	6.77257	8.20175	8.2266e-15	2.18107e-13	23.0643
BCL2L2	0.624948	9.43685	8.20101	8.26763e-15	2.18893e-13	23.0594
GNAI1	0.516045	6.68394	8.1942	8.65529e-15	2.28212e-13	23.0147
FGFR1OP2	0.583256	7.70904	8.18805	9.02087e-15	2.36551e-13	22.9743
GPX8	0.922168	8.70444	8.18174	9.41137e-15	2.45784e-13	22.9329
CLDN11	1.02257	7.55253	8.18013	9.51398e-15	2.47454e-13	22.9223
TXNIP	0.952906	10.8389	8.1748	9.86039e-15	2.54634e-13	22.8873
GLRB	0.627632	6.64321	8.16731	1.03692e-14	2.66806e-13	22.8382
MS4A2	0.686458	6.72057	8.16404	1.05994e-14	2.70914e-13	22.8167
RAI2	0.61209	7.06749	8.16137	1.0791e-14	2.74749e-13	22.7992
TMEM47	0.944477	9.69571	8.15886	1.09737e-14	2.77889e-13	22.7828
MEOX2	0.614446	6.37372	8.15818	1.1024e-14	2.78795e-13	22.7783
SIRPA	0.694345	10.4763	8.15487	1.12719e-14	2.83942e-13	22.7566
NIPAL1	-0.810802	7.4373	-8.1504	1.16144e-14	2.91804e-13	22.7274
BCHE	0.609037	6.42569	8.14755	1.18382e-14	2.96264e-13	22.7087
SLC38A2	0.691512	10.4493	8.14573	1.19836e-14	2.98346e-13	22.6968
CACNB2	0.502102	6.2416	8.13394	1.29684e-14	3.1873e-13	22.6197
CBLN2	0.556224	6.7061	8.13031	1.3288e-14	3.24921e-13	22.5959
ZNF227	0.525887	7.18461	8.12503	1.3766e-14	3.35292e-13	22.5614
LRCH2	0.580349	7.11641	8.11491	1.47297e-14	3.54752e-13	22.4953
USP38	0.613653	10.0133	8.10389	1.58558e-14	3.78078e-13	22.4233
SH3BGRL	0.841037	10.8621	8.09875	1.64093e-14	3.89341e-13	22.3898
CPA3	1.33748	8.3524	8.09466	1.68637e-14	3.98153e-13	22.3631
CYTIP	0.803888	8.05209	8.09375	1.69666e-14	4.00091e-13	22.3572
MTR	0.594953	8.20413	8.08516	1.79675e-14	4.20592e-13	22.3012
SHOC2	0.656717	8.26751	8.07616	1.90799e-14	4.43926e-13	22.2425
CYYR1	0.740785	8.40039	8.06443	2.06309e-14	4.75975e-13	22.1662
DIXDC1	0.908414	7.60606	8.05441	2.20548e-14	5.05784e-13	22.101
CORO1C	0.698335	9.68747	8.04264	2.38519e-14	5.43105e-13	22.0245
UBXN8	0.597792	6.74729	8.02258	2.72528e-14	6.08276e-13	21.8943
GPR183	0.874355	8.87981	8.01455	2.87448e-14	6.39347e-13	21.8423
SERPING1	0.945133	9.59807	8.01371	2.89057e-14	6.42183e-13	21.8368
NME5	0.560187	6.61008	8.00014	3.16279e-14	6.95416e-13	21.7489
RB1CC1	0.505246	10.2018	7.99316	3.3126e-14	7.2586e-13	21.7037
TAF7	0.652442	9.13447	7.98246	3.55591e-14	7.69512e-13	21.6345
IL10RA	0.633595	7.5676	7.98073	3.59691e-14	7.77508e-13	21.6233
YPEL5	0.532436	10.6464	7.97821	3.65731e-14	7.88786e-13	21.6071
MLH1	0.578972	8.4336	7.9752	3.73095e-14	8.01069e-13	21.5876
SEC62	0.589095	8.58585	7.96799	3.91309e-14	8.32724e-13	21.5411
PDZRN3	0.603818	6.43891	7.9571	4.20522e-14	8.8508e-13	21.4708
TMX3	0.540129	8.28928	7.95489	4.26722e-14	8.93232e-13	21.4565
SEC11C	0.837888	9.90878	7.95334	4.31108e-14	9.00449e-13	21.4465
ITPRIPL2	-0.890836	10.483	-7.95101	4.37799e-14	9.11447e-13	21.4315
GLRX	0.780821	9.50941	7.95056	4.39105e-14	9.13177e-13	21.4286
BRI3BP	-0.622718	8.59866	-7.94587	4.52918e-14	9.36828e-13	21.3983
POPDC2	0.711347	6.5672	7.93992	4.71051e-14	9.70152e-13	21.36
MEF2C	0.716497	7.93423	7.93813	4.76664e-14	9.79611e-13	21.3484
HPF1	0.527938	8.56494	7.9349	4.8693e-14	9.9857e-13	21.3276
ABCC4	0.736525	8.3422	7.9343	4.88836e-14	1.00141e-12	21.3238
DENND5A	0.629549	9.83666	7.9327	4.94031e-14	1.0099e-12	21.3135
BLVRA	0.630735	9.27251	7.92143	5.32137e-14	1.07974e-12	21.241
NEK1	0.548884	8.21375	7.92092	5.33946e-14	1.08227e-12	21.2377
CBX1	0.805694	7.41123	7.9153	5.54084e-14	1.11485e-12	21.2015
STAP1	0.535112	6.24302	7.90755	5.83067e-14	1.1622e-12	21.1517
METTL7A	0.974041	8.6167	7.90435	5.95485e-14	1.18326e-12	21.1312
ACSL4	0.617803	10.0685	7.90346	5.99e-14	1.1889e-12	21.1254
GOLT1B	0.737938	8.29244	7.90177	6.05709e-14	1.19985e-12	21.1145
CCDC91	0.615431	8.32769	7.90074	6.09813e-14	1.20426e-12	21.108
BASP1	0.859892	10.487	7.89886	6.17412e-14	1.21676e-12	21.0959
RPL13A	0.752811	11.2786	7.89659	6.26684e-14	1.22872e-12	21.0813
PPM1D	0.603028	8.26884	7.89363	6.39026e-14	1.24782e-12	21.0623
RTRAF	0.617415	10.5988	7.87684	7.1353e-14	1.37237e-12	20.9546
TLR7	0.779296	7.50678	7.87504	7.22052e-14	1.38459e-12	20.943
DPYSL4	0.598911	6.61369	7.87425	7.25803e-14	1.38686e-12	20.938
ANTXR1	0.877279	11.2891	7.87228	7.35257e-14	1.39902e-12	20.9254
FABP3	0.565599	6.57487	7.8721	7.36133e-14	1.39902e-12	20.9242
TFPI2	0.590663	6.13602	7.85231	8.38152e-14	1.55293e-12	20.7975
FYB1	0.911876	9.13857	7.846	8.73542e-14	1.61227e-12	20.7571
NID2	0.546435	6.92657	7.84583	8.74515e-14	1.61252e-12	20.7561
RGS18	0.577104	7.37226	7.84463	8.8143e-14	1.62371e-12	20.7484
AKTIP	0.632357	7.77846	7.83928	9.12829e-14	1.67192e-12	20.7142
PINK1	0.519895	8.38395	7.83592	9.33142e-14	1.69988e-12	20.6927
FEZ1	0.513106	6.57645	7.83442	9.42338e-14	1.70966e-12	20.6832
EFEMP1	0.783735	6.92702	7.82174	1.02387e-13	1.84192e-12	20.6022
PSMD6	0.676429	9.67319	7.82155	1.02512e-13	1.84212e-12	20.601
VCAN	0.863484	10.1549	7.81732	1.05391e-13	1.88887e-12	20.574
LST1	0.523786	7.23025	7.81108	1.09777e-13	1.95288e-12	20.5342
SELL	0.711957	6.90587	7.80955	1.10881e-13	1.9707e-12	20.5244
MFSD1	0.559327	10.8613	7.80618	1.13349e-13	2.00968e-12	20.5029
ZNF791	0.547101	8.3245	7.80553	1.13829e-13	2.01563e-12	20.4988
AOX1	0.656909	6.5838	7.80273	1.15928e-13	2.04902e-12	20.481
LGI2	0.61298	7.12402	7.80087	1.17343e-13	2.07022e-12	20.4691
PPP1CB	0.539353	10.2391	7.78984	1.26105e-13	2.20054e-12	20.3988
PNOC	0.519805	6.36672	7.78944	1.26429e-13	2.20167e-12	20.3963
PHF23	0.601521	8.30754	7.7889	1.26878e-13	2.206e-12	20.3929
SLAMF7	0.518438	6.66473	7.78399	1.31005e-13	2.2634e-12	20.3617
AFF4	0.519803	8.54072	7.78059	1.33945e-13	2.30786e-12	20.34
C6orf120	0.506582	7.39637	7.78046	1.34059e-13	2.30786e-12	20.3392
ARHGAP10	0.651972	8.01972	7.77814	1.36102e-13	2.33465e-12	20.3244
SPATA13	-0.534932	7.07457	-7.77587	1.38128e-13	2.36308e-12	20.31
TP53INP1	0.546119	9.08585	7.75947	1.5369e-13	2.58778e-12	20.2058
RBBP7	0.69444	9.79296	7.75578	1.57422e-13	2.64367e-12	20.1824
TMEM45B	-1.01614	9.14095	-7.75214	1.61195e-13	2.68822e-12	20.1593
NIN	0.596115	8.9194	7.74751	1.66127e-13	2.76566e-12	20.1299
RAB21	0.591496	9.62125	7.74406	1.69888e-13	2.81607e-12	20.1081
YWHAG	0.751706	8.28136	7.73988	1.74565e-13	2.88363e-12	20.0816
SLC30A9	0.516845	10.28	7.72123	1.97043e-13	3.20257e-12	19.9634
FLRT2	0.803746	7.36664	7.72004	1.9856e-13	3.2245e-12	19.9559
C3AR1	0.53387	7.16659	7.71972	1.98972e-13	3.22573e-12	19.9539
POLG2	0.503249	6.98374	7.71465	2.05622e-13	3.32792e-12	19.9218
MAN1C1	0.750052	7.77941	7.71342	2.0727e-13	3.34894e-12	19.914
WLS	0.747859	8.61075	7.71152	2.09844e-13	3.37916e-12	19.902
ITGBL1	0.504174	6.68257	7.70489	2.19061e-13	3.51873e-12	19.86
CD1C	0.577816	6.80538	7.7027	2.22179e-13	3.55987e-12	19.8463
SMG8	0.504774	7.4787	7.69752	2.29761e-13	3.66301e-12	19.8135
AKAP12	0.635468	7.23512	7.69388	2.35241e-13	3.74416e-12	19.7905
ITM2A	1.09435	10.4055	7.68924	2.42409e-13	3.84232e-12	19.7613
GNG11	0.847641	9.63533	7.68885	2.4302e-13	3.84811e-12	19.7588
PPP1R21	0.510803	8.75669	7.68565	2.48103e-13	3.91639e-12	19.7386
NDUFS4	0.550914	11.3379	7.68243	2.53328e-13	3.9695e-12	19.7183
PCTP	0.550306	7.61445	7.68122	2.55323e-13	3.99624e-12	19.7106
PRSS23	0.823209	9.90182	7.67849	2.59869e-13	4.06205e-12	19.6934
FLNA	0.666276	7.09461	7.66741	2.79155e-13	4.31084e-12	19.6236
LDOC1	0.77667	7.3457	7.66435	2.84728e-13	4.38985e-12	19.6043
MMD	0.579632	9.55236	7.66026	2.92347e-13	4.48929e-12	19.5785
RPL23	0.737425	11.958	7.65815	2.96357e-13	4.54185e-12	19.5653
LAP3	0.771139	10.2327	7.65305	3.06267e-13	4.67314e-12	19.5332
HERPUD1	0.573418	10.2461	7.65072	3.10897e-13	4.73211e-12	19.5185
PTGDS	1.36805	8.96179	7.65061	3.11119e-13	4.73211e-12	19.5178
TSPYL1	0.546382	9.71099	7.65047	3.11401e-13	4.73266e-12	19.517
ST3GAL6	0.500764	7.28955	7.64948	3.13404e-13	4.75181e-12	19.5107
MTMR6	0.713371	9.11999	7.64816	3.16075e-13	4.78852e-12	19.5024
PRNP	0.621119	12.2722	7.63638	3.41014e-13	5.10988e-12	19.4284
UGDH	0.798589	10.3919	7.63602	3.41802e-13	5.11771e-12	19.4261
IGIP	0.619156	8.569	7.63291	3.48731e-13	5.20521e-12	19.4065
CLK4	0.580827	7.92825	7.6306	3.5395e-13	5.27491e-12	19.392
FCN1	0.782422	7.30842	7.63024	3.54772e-13	5.28304e-12	19.3898
CYBRD1	1.07517	10.104	7.6263	3.63896e-13	5.39382e-12	19.365
TLK1	0.566915	8.6813	7.61837	3.82927e-13	5.63673e-12	19.3153
EPHA3	0.857377	7.26612	7.61236	3.98036e-13	5.82793e-12	19.2776
MIR99AHG	0.798024	7.4852	7.60984	4.04519e-13	5.90475e-12	19.2618
MYOT	0.614465	6.45462	7.60906	4.06557e-13	5.92999e-12	19.2569
CLEC3B	0.788809	7.43152	7.6073	4.11179e-13	5.9747e-12	19.2459
PHPT1	0.540693	10.7096	7.59844	4.35271e-13	6.28669e-12	19.1904
CPED1	1.14256	9.49938	7.59832	4.35598e-13	6.28669e-12	19.1896
ANGPTL1	0.506653	6.06425	7.5879	4.65737e-13	6.6467e-12	19.1244
ITPR1	0.688311	8.17497	7.58261	4.81805e-13	6.85563e-12	19.0913
RSU1	0.562204	9.68513	7.58076	4.87557e-13	6.93234e-12	19.0797
ATXN1	0.557754	7.4235	7.57563	5.03872e-13	7.14314e-12	19.0476
GADD45B	0.546831	7.91183	7.57229	5.14768e-13	7.24943e-12	19.0268
RGS2	0.843664	11.3182	7.56241	5.48408e-13	7.66692e-12	18.9651
LRMDA	0.677832	7.29338	7.5542	5.77982e-13	8.03357e-12	18.9139
FERMT2	0.87371	10.7325	7.54989	5.94143e-13	8.23435e-12	18.887
CCDC69	0.538718	6.71513	7.53772	6.42238e-13	8.82445e-12	18.8111
MAN2B2	0.685455	9.58214	7.53613	6.48777e-13	8.88884e-12	18.8012
DENND6A	0.700676	9.31683	7.53194	6.66377e-13	9.10399e-12	18.7751
ELL2	0.563187	8.06487	7.5311	6.69948e-13	9.13328e-12	18.7699
LGALS1	0.76159	12.277	7.52916	6.78294e-13	9.2274e-12	18.7578
FOXF1	0.782711	8.14956	7.52711	6.87261e-13	9.32955e-12	18.745
ITGAM	0.680812	7.67837	7.52392	7.01385e-13	9.48773e-12	18.7252
GAL3ST4	0.53786	6.87213	7.51901	7.23729e-13	9.74876e-12	18.6946
LAMC1	0.537656	11.8998	7.50265	8.03248e-13	1.06849e-11	18.593
SLA	0.723637	8.61333	7.49899	8.22238e-13	1.08922e-11	18.5702
C7	1.38518	7.64719	7.49219	8.58597e-13	1.13037e-11	18.528
CIRBP	0.53401	11.6204	7.49034	8.68746e-13	1.14295e-11	18.5166
DNAAF9	0.511384	7.13511	7.48985	8.71449e-13	1.14572e-11	18.5135
MRPS21	0.629544	11.5918	7.47782	9.40776e-13	1.22761e-11	18.4389
AXL	0.626067	9.06092	7.47517	9.5678e-13	1.24765e-11	18.4225
GIMAP8	0.683632	8.64145	7.47488	9.58498e-13	1.24904e-11	18.4207
SUB1	0.60007	9.64949	7.47357	9.66521e-13	1.25694e-11	18.4126
JKAMP	0.518653	9.30557	7.47266	9.72158e-13	1.2617e-11	18.407
YIPF4	0.636894	9.77204	7.46596	1.0144e-12	1.3112e-11	18.3655
RAP2C	0.567082	8.51799	7.46546	1.01763e-12	1.31449e-11	18.3624
RAB3C	0.533411	6.37523	7.45872	1.0621e-12	1.3646e-11	18.3207
LDHB	0.981011	10.6259	7.45703	1.07356e-12	1.37563e-11	18.3102
TMEM199	0.549465	8.09471	7.45553	1.08385e-12	1.38512e-11	18.301
MIF4GD	0.501671	8.26528	7.45092	1.116e-12	1.42147e-11	18.2725
TCEA2	0.748509	8.31507	7.44865	1.13221e-12	1.44021e-11	18.2584
MS4A6A	0.90255	10.2499	7.44655	1.14739e-12	1.45759e-11	18.2454
LHFPL6	0.867106	8.87792	7.44575	1.15321e-12	1.46304e-11	18.2405
MPP1	0.515362	8.11368	7.44512	1.1578e-12	1.4679e-11	18.2366
ARMCX2	0.799524	8.83548	7.44031	1.19365e-12	1.50547e-11	18.2069
KLHL5	0.667995	10.3195	7.42259	1.33538e-12	1.66446e-11	18.0976
NDUFAB1	0.536162	12.1593	7.41952	1.36161e-12	1.69385e-11	18.0786
CCDC178	0.583507	6.55953	7.41768	1.37748e-12	1.71248e-11	18.0673
SLC35G2	0.545867	7.09183	7.41001	1.44599e-12	1.78036e-11	18.02
JCHAIN	1.72495	9.75056	7.40193	1.52166e-12	1.85803e-11	17.9703
CLIP4	0.542969	7.36843	7.40064	1.53415e-12	1.87209e-11	17.9623
PIK3C3	0.542483	7.14768	7.39712	1.56862e-12	1.90568e-11	17.9407
CALCRL	0.688114	8.13149	7.39433	1.59645e-12	1.93459e-11	17.9236
SSPN	0.871266	8.71411	7.38742	1.66764e-12	2.00164e-11	17.881
FCER1A	1.0883	7.38172	7.37866	1.76239e-12	2.09339e-11	17.8272
CCDC97	0.514804	8.85016	7.37666	1.78472e-12	2.10946e-11	17.8149
CD52	1.06643	9.78478	7.35867	1.99881e-12	2.32529e-11	17.7046
NFIA	0.747989	9.12451	7.35811	2.0058e-12	2.33074e-11	17.7012
UBE3B	0.511907	7.42007	7.35737	2.01524e-12	2.34015e-11	17.6966
SRGN	0.907715	11.2025	7.35564	2.03729e-12	2.36004e-11	17.686
GPSM2	-0.55417	9.44984	-7.35503	2.04513e-12	2.36626e-11	17.6822
TMEM245	0.61835	9.82863	7.35038	2.1058e-12	2.42913e-11	17.6538
MTREX	0.508656	9.62159	7.34967	2.11519e-12	2.43704e-11	17.6494
BTN3A3	0.640899	7.98891	7.33568	2.30946e-12	2.63399e-11	17.5638
WASF3	0.700781	7.10738	7.3343	2.32966e-12	2.65231e-11	17.5553
NLGN1	0.559169	6.6136	7.33388	2.33569e-12	2.6576e-11	17.5528
TCN2	0.518188	7.66371	7.31784	2.583e-12	2.89183e-11	17.4548
ERRFI1	0.664315	10.6416	7.3151	2.62773e-12	2.93764e-11	17.4381
STX11	0.652797	7.721	7.31424	2.64208e-12	2.94853e-11	17.4327
IFI16	0.820165	9.57618	7.31335	2.65678e-12	2.96074e-11	17.4273
RPL37A	0.52294	13.1012	7.31132	2.69085e-12	2.99078e-11	17.4149
LYVE1	0.60337	6.82972	7.31057	2.70339e-12	3.00125e-11	17.4104
HSPB8	1.09515	7.6346	7.30992	2.71451e-12	3.00759e-11	17.4064
MMRN1	0.767178	7.1494	7.30636	2.77575e-12	3.06738e-11	17.3847
SERP1	0.625803	9.15774	7.30382	2.82016e-12	3.10396e-11	17.3692
THBS3	0.647552	7.83439	7.30346	2.82652e-12	3.10917e-11	17.367
EHD2	0.590848	7.3787	7.30252	2.84319e-12	3.12292e-11	17.3613
CLEC1A	0.531695	7.19568	7.29849	2.91599e-12	3.18387e-11	17.3367
PFDN4	0.515041	7.12123	7.28803	3.11299e-12	3.36451e-11	17.273
SLC25A20	0.587181	7.03366	7.28176	3.23755e-12	3.48345e-11	17.2348
EIF2AK3	0.583594	7.58654	7.2813	3.24687e-12	3.48566e-11	17.232
LY86	0.743269	8.20844	7.28026	3.26794e-12	3.50632e-11	17.2257
ABI3BP	1.12516	8.5184	7.27701	3.33507e-12	3.56242e-11	17.2059
SSBP2	0.643863	8.1584	7.27513	3.37433e-12	3.60035e-11	17.1945
CD93	0.677935	10.6718	7.26806	3.52672e-12	3.74629e-11	17.1515
CD48	0.888173	8.47649	7.263	3.63984e-12	3.85516e-11	17.1207
C1QB	0.93088	10.7957	7.25763	3.76375e-12	3.97388e-11	17.0881
RASSF2	0.71852	9.81169	7.25581	3.80666e-12	4.01036e-11	17.0771
RSRC2	0.625532	9.70406	7.25343	3.86359e-12	4.05477e-11	17.0626
IFI27L2	0.673242	9.01393	7.25289	3.87661e-12	4.06398e-11	17.0593
TYRP1	0.970624	7.07373	7.25088	3.92558e-12	4.10411e-11	17.0471
CCN2	0.738692	12.1153	7.25031	3.93943e-12	4.11411e-11	17.0437
CSF1R	0.684658	10.5098	7.24904	3.97095e-12	4.13802e-11	17.0359
CCDC90B	0.570632	7.72841	7.24766	4.00517e-12	4.16915e-11	17.0276
HLA.DRB3	1.03383	9.671	7.24404	4.09641e-12	4.25721e-11	17.0056
PLTP	0.502781	6.62293	7.24364	4.10666e-12	4.26554e-11	17.0032
LY96	0.729973	10.6153	7.24232	4.14053e-12	4.29608e-11	16.9952
EVI2B	0.808029	8.33385	7.24119	4.16971e-12	4.31935e-11	16.9884
TOGARAM1	0.557047	8.13624	7.23955	4.21265e-12	4.36109e-11	16.9784
LDB2	0.694305	9.86136	7.23597	4.30759e-12	4.44778e-11	16.9567
CDH11	0.817365	10.457	7.2323	4.40695e-12	4.5333e-11	16.9345
XRCC5	0.551427	9.22159	7.23043	4.45865e-12	4.58402e-11	16.9231
CNPY2	0.596977	10.1177	7.22409	4.6378e-12	4.75041e-11	16.8848
PREPL	0.516648	8.75459	7.22244	4.6858e-12	4.78618e-11	16.8747
EBF1	0.641512	7.80499	7.22237	4.6877e-12	4.78618e-11	16.8743
DYSF	0.564565	8.05577	7.22091	4.73038e-12	4.8202e-11	16.8655
SERPINF1	0.890247	8.64084	7.22089	4.73105e-12	4.8202e-11	16.8654
ELOVL4	0.530812	7.46514	7.21672	4.85533e-12	4.93633e-11	16.8401
DYNC1H1	0.500613	10.468	7.21587	4.88088e-12	4.95969e-11	16.835
TCEAL7	0.610445	6.96981	7.21172	5.00827e-12	5.07035e-11	16.8099
TLCD5	0.502739	7.33715	7.20592	5.19192e-12	5.2452e-11	16.7749
NDUFB10	0.748984	11.168	7.20301	5.28655e-12	5.30728e-11	16.7573
TCF4	0.65873	8.89806	7.20188	5.32399e-12	5.33929e-11	16.7504
RPL31	0.649126	11.9978	7.20155	5.33484e-12	5.34738e-11	16.7484
DLD	0.741091	9.5065	7.19628	5.51186e-12	5.49897e-11	16.7166
GUSBP4	-0.525841	7.6959	-7.19473	5.56531e-12	5.54077e-11	16.7073
DOCK10	0.637856	8.86138	7.19443	5.57555e-12	5.54809e-11	16.7055
IQGAP1	0.652802	9.72522	7.19409	5.58753e-12	5.55425e-11	16.7034
TM6SF1	0.517632	7.2995	7.18985	5.73618e-12	5.68435e-11	16.6778
ENTPD1	0.559031	8.79053	7.1887	5.77715e-12	5.7161e-11	16.6709
SYNC	0.901612	7.72195	7.18826	5.79284e-12	5.72867e-11	16.6682
MIB1	0.504572	7.2995	7.17844	6.15641e-12	6.04152e-11	16.609
DIO2	0.894331	9.38328	7.17341	6.35078e-12	6.21321e-11	16.5787
TMEM263	0.620198	8.18899	7.17261	6.38258e-12	6.24114e-11	16.5739
ATG14	0.574941	8.83493	7.16624	6.63891e-12	6.46216e-11	16.5355
NME7	0.51743	8.41582	7.15429	7.14798e-12	6.89129e-11	16.4636
GCA	0.62946	10.0782	7.15225	7.23846e-12	6.96103e-11	16.4514
LPXN	0.589959	10.153	7.15155	7.2699e-12	6.98427e-11	16.4471
SP4	0.501514	7.59132	7.14672	7.48989e-12	7.15266e-11	16.4181
GIMAP4	0.716521	10.2753	7.14392	7.62036e-12	7.2592e-11	16.4013
PIGH	0.583094	7.96548	7.14008	7.80332e-12	7.40775e-11	16.3782
BRK1	0.542851	9.9575	7.13954	7.82921e-12	7.42603e-11	16.375
ARMCX1	0.750403	7.95515	7.13918	7.84667e-12	7.4342e-11	16.3728
MLF1	0.517456	6.31877	7.13868	7.87081e-12	7.45339e-11	16.3698
ROCK2	0.572271	8.96653	7.13731	7.93767e-12	7.50189e-11	16.3616
MAOB	0.820175	7.54068	7.13581	8.01171e-12	7.56442e-11	16.3526
PDE1A	0.630523	7.03409	7.13516	8.04343e-12	7.59065e-11	16.3487
TGFBR2	0.677075	10.8889	7.13488	8.05766e-12	7.59464e-11	16.347
TUBB6	0.650598	8.4615	7.13361	8.12086e-12	7.6356e-11	16.3394
LMBRD1	0.575919	10.6175	7.13351	8.12585e-12	7.6356e-11	16.3388
GSDME	0.775242	8.76203	7.13349	8.12687e-12	7.6356e-11	16.3387
SCARA5	0.671158	6.73092	7.12836	8.38783e-12	7.83857e-11	16.3079
RNASE6	0.645923	7.96922	7.12099	8.77739e-12	8.15499e-11	16.2637
MINPP1	0.621139	7.85074	7.11673	9.01086e-12	8.33558e-11	16.2382
RAP2A	0.517957	10.0838	7.11413	9.15639e-12	8.44579e-11	16.2226
GNG7	0.566146	7.00786	7.11391	9.16862e-12	8.45301e-11	16.2213
MSANTD3	0.5268	8.26104	7.11129	9.31752e-12	8.56151e-11	16.2056
NFIL3	0.566433	8.4131	7.10526	9.66976e-12	8.84283e-11	16.1695
LAYN	0.691277	7.3999	7.1045	9.71488e-12	8.87564e-11	16.165
CD14	0.66323	9.77858	7.09893	1.00533e-11	9.13265e-11	16.1316
MS4A7	0.836546	9.17159	7.09097	1.05576e-11	9.51867e-11	16.084
NHP2	0.531181	9.45251	7.08846	1.07215e-11	9.63929e-11	16.069
UQCRC2	0.739893	9.76037	7.08235	1.11309e-11	9.97465e-11	16.0326
G3BP2	0.529041	9.14333	7.08177	1.11703e-11	1.00052e-10	16.0291
EBI3	0.558497	7.13404	7.0817	1.11754e-11	1.00052e-10	16.0287
VPS25	0.594556	8.94255	7.0763	1.15518e-11	1.0323e-10	15.9964
PDGFRA	0.857917	8.75821	7.07151	1.1896e-11	1.05862e-10	15.9679
RHOJ	0.589569	7.69062	7.07092	1.19394e-11	1.06149e-10	15.9643
MYRIP	0.606094	6.45048	7.06901	1.20801e-11	1.07102e-10	15.9529
ZNHIT3	0.660378	8.91986	7.06118	1.26733e-11	1.11283e-10	15.9063
CSF2RA	0.604332	7.19392	7.05949	1.28049e-11	1.12161e-10	15.8962
GNB4	0.50502	7.14402	7.05945	1.28084e-11	1.12161e-10	15.896
SAR1A	0.678278	9.2905	7.05636	1.30529e-11	1.13982e-10	15.8776
GIMAP7	0.809779	9.3592	7.04844	1.37011e-11	1.19055e-10	15.8304
EPB41L3	0.705566	8.34048	7.04475	1.4014e-11	1.21389e-10	15.8084
SDHD	0.658295	10.3756	7.03255	1.50984e-11	1.29208e-10	15.7359
SCOC	0.653906	9.61294	7.02816	1.55091e-11	1.32251e-10	15.7098
SEPTIN11	0.544991	10.2559	7.01994	1.63062e-11	1.37884e-10	15.6611
FBLN5	0.71408	7.79322	7.01357	1.69521e-11	1.42592e-10	15.6233
HOOK1	-0.64179	9.84743	-7.01105	1.72146e-11	1.44421e-10	15.6083
TXNDC9	0.593503	8.8007	7.00654	1.76939e-11	1.48118e-10	15.5816
TRIR	0.550828	10.1033	7.00601	1.77518e-11	1.48538e-10	15.5784
FUNDC1	0.619124	9.11031	7.00527	1.7832e-11	1.49014e-10	15.574
HSPA12B	0.542334	7.69237	6.99715	1.87356e-11	1.55684e-10	15.526
TBX2	0.59475	8.11764	6.99359	1.91455e-11	1.58746e-10	15.5049
SALL2	0.589856	6.90387	6.98913	1.96724e-11	1.62274e-10	15.4785
LRP10	0.589219	9.9392	6.98783	1.98284e-11	1.63101e-10	15.4708
CIDECP1	0.567706	8.96229	6.9878	1.98321e-11	1.63101e-10	15.4706
SELENOF	0.534173	11.7781	6.98727	1.98963e-11	1.63559e-10	15.4675
TMED1	0.566246	8.88378	6.98541	2.01225e-11	1.65075e-10	15.4565
CCL19	1.34612	8.43862	6.98442	2.02436e-11	1.65775e-10	15.4507
GPX3	0.685851	9.24983	6.97893	2.09307e-11	1.70183e-10	15.4182
YAP1	0.685971	10.3145	6.96917	2.22086e-11	1.79191e-10	15.3606
SMIM26	0.507789	10.5209	6.96812	2.23516e-11	1.80269e-10	15.3543
GET1	0.597473	8.72191	6.96737	2.24529e-11	1.81009e-10	15.3499
VIM	0.722202	12.5077	6.95067	2.48462e-11	1.9788e-10	15.2514
SMARCA5	0.556102	8.16784	6.95061	2.48548e-11	1.9788e-10	15.2511
FAM102B	0.718244	8.85065	6.9497	2.49927e-11	1.9873e-10	15.2457
DOCK11	0.626714	9.06109	6.93815	2.68034e-11	2.10771e-10	15.1777
RAMP3	0.549595	7.76287	6.93148	2.79068e-11	2.18374e-10	15.1385
STAT4	0.606175	7.93279	6.93011	2.81386e-11	2.20008e-10	15.1304
FHL1	1.17267	8.72927	6.92591	2.88633e-11	2.2485e-10	15.1057
PPP1R1A	0.561694	6.28603	6.92496	2.90297e-11	2.25872e-10	15.1001
CASP4	0.598186	10.2286	6.92068	2.97903e-11	2.30761e-10	15.0749
FTH1	0.531619	10.8189	6.91985	2.99396e-11	2.31824e-10	15.0701
ATP5PB	0.771673	9.77662	6.9171	3.04413e-11	2.3514e-10	15.0539
HNRNPA1	0.645246	11.6105	6.90772	3.22148e-11	2.47049e-10	14.9989
PRDM1	0.643214	9.5509	6.90757	3.22431e-11	2.47167e-10	14.998
MRPL15	0.67178	10.7542	6.89284	3.52392e-11	2.67464e-10	14.9116
BARX1	0.916666	7.43036	6.89183	3.54533e-11	2.68876e-10	14.9057
ATP6V0E1	0.505122	11.0871	6.88771	3.63451e-11	2.75096e-10	14.8816
CHN1	0.646313	8.82029	6.88409	3.7146e-11	2.80605e-10	14.8604
CREBRF	0.533966	9.02704	6.88182	3.76573e-11	2.83909e-10	14.8471
RILPL1	0.526999	8.55196	6.88067	3.79175e-11	2.85616e-10	14.8404
GPX7	0.649288	8.27321	6.87624	3.89419e-11	2.92559e-10	14.8145
ITGAV	0.599851	10.1491	6.86679	4.12195e-11	3.08103e-10	14.7592
CD40	0.63954	7.46071	6.85851	4.33206e-11	3.22052e-10	14.7109
STRAP	0.533671	10.3792	6.85391	4.45341e-11	3.30051e-10	14.6841
CD209	0.581696	7.31894	6.84406	4.72457e-11	3.47464e-10	14.6266
RUNDC3B	0.604397	7.26106	6.83994	4.84267e-11	3.5452e-10	14.6026
C1orf162	0.612357	9.24187	6.83167	5.08882e-11	3.69161e-10	14.5544
TSPYL5	0.834513	7.75454	6.82985	5.14452e-11	3.72357e-10	14.5438
HNRNPLL	0.571365	8.03223	6.81547	5.6069e-11	4.02184e-10	14.4602
NAPSB	0.552926	6.78642	6.79949	6.16844e-11	4.3659e-10	14.3674
SEC24A	0.628041	7.87527	6.79622	6.29003e-11	4.44213e-10	14.3485
AP1S2	0.730244	9.69312	6.78925	6.55705e-11	4.61035e-10	14.3081
CYP1B1	1.12657	8.55537	6.7856	6.70139e-11	4.69807e-10	14.2869
PLEKHO1	0.573121	8.81863	6.78427	6.75469e-11	4.72853e-10	14.2792
PRKD1	0.580376	7.23189	6.78267	6.81962e-11	4.77224e-10	14.2699
TEK	0.646055	8.40138	6.77746	7.03475e-11	4.89779e-10	14.2398
FKBP5	0.575215	8.74973	6.77342	7.20609e-11	4.99794e-10	14.2164
CCL13	0.719478	7.31412	6.77101	7.31005e-11	5.06099e-10	14.2025
MRTFB	0.554646	8.04188	6.76847	7.42132e-11	5.13341e-10	14.1878
RAB34	0.756161	8.6848	6.7674	7.4688e-11	5.16254e-10	14.1816
DOCK2	0.730573	9.29887	6.76358	7.64053e-11	5.26607e-10	14.1595
ABCA1	0.520409	11.0642	6.76192	7.71651e-11	5.31271e-10	14.1499
DUSP3	0.52898	11.7292	6.758	7.89842e-11	5.42046e-10	14.1272
SGK1	0.583455	11.2383	6.75307	8.13324e-11	5.55974e-10	14.0988
IMMT	0.572753	10.2498	6.75045	8.26069e-11	5.62878e-10	14.0837
APLNR	0.745318	9.21862	6.74302	8.63359e-11	5.84969e-10	14.0408
BTK	0.584097	7.46364	6.74063	8.75685e-11	5.92484e-10	14.027
NUPR1	0.715904	8.19848	6.74026	8.77579e-11	5.93347e-10	14.0249
CLEC14A	0.615977	9.25857	6.7341	9.10264e-11	6.11141e-10	13.9894
HS2ST1	0.502917	7.33863	6.73055	9.29606e-11	6.22169e-10	13.969
HIPK2	0.583069	8.89277	6.72899	9.38261e-11	6.25779e-10	13.96
TMSB15B	0.545681	7.20298	6.71825	9.99911e-11	6.6162e-10	13.8981
HLA.DQA1	1.16227	10.8367	6.71786	1.00219e-10	6.62892e-10	13.8959
CTSK	0.83372	10.3866	6.716	1.01332e-10	6.67952e-10	13.8852
HECA	0.653953	8.56763	6.71398	1.02547e-10	6.74801e-10	13.8736
MGA	0.505046	7.73206	6.71357	1.02802e-10	6.76243e-10	13.8712
PHIP	0.548412	10.0876	6.7112	1.04251e-10	6.83666e-10	13.8576
PIP4P2	0.609197	7.90618	6.7093	1.05431e-10	6.90699e-10	13.8467
TMEM14B	0.592649	11.2121	6.70759	1.06502e-10	6.9588e-10	13.8369
CLEC4A	0.565615	7.22668	6.70734	1.06657e-10	6.96592e-10	13.8355
ACTR6	0.501443	9.84417	6.70424	1.08633e-10	7.0757e-10	13.8176
ROR1	0.535898	7.18109	6.70181	1.10206e-10	7.17571e-10	13.8037
CNN3	0.501923	11.9641	6.70128	1.10552e-10	7.19283e-10	13.8006
NIPSNAP3A	0.544813	7.76001	6.6978	1.12846e-10	7.31287e-10	13.7807
PPP1R12C	0.52601	7.21093	6.69471	1.14929e-10	7.4328e-10	13.7629
TSPAN33	0.585227	8.79873	6.68821	1.19424e-10	7.68982e-10	13.7257
SLC22A17	0.646867	7.88459	6.68501	1.21697e-10	7.82048e-10	13.7073
LAMA4	0.609695	8.945	6.68026	1.25156e-10	8.0159e-10	13.6801
MAP3K1	0.631722	10.2396	6.67857	1.26412e-10	8.08557e-10	13.6704
NCF1C	0.625272	7.34864	6.67483	1.29231e-10	8.22747e-10	13.649
SLAIN1	0.777448	7.7606	6.67421	1.29704e-10	8.2494e-10	13.6455
DNAAF2	0.614267	8.13662	6.6739	1.29945e-10	8.25709e-10	13.6437
FCHO2	0.613909	8.36495	6.67388	1.29954e-10	8.25709e-10	13.6436
GZMK	0.991311	8.36689	6.67216	1.31279e-10	8.32933e-10	13.6337
CASP4LP	0.617658	8.13412	6.66813	1.34439e-10	8.51669e-10	13.6106
TBL1XR1	0.555624	8.15114	6.65966	1.41313e-10	8.89052e-10	13.5622
MOXD1	0.850291	8.65845	6.6528	1.47132e-10	9.20537e-10	13.523
CNIH4	0.578062	11.0537	6.65199	1.47834e-10	9.24627e-10	13.5184
ESCO1	0.527575	7.28538	6.64008	1.58554e-10	9.84617e-10	13.4505
RGS5	0.839416	9.48372	6.6389	1.59653e-10	9.89838e-10	13.4437
TAB2	0.520568	7.04973	6.63749	1.60978e-10	9.96766e-10	13.4357
AAMDC	0.523075	9.20064	6.6329	1.65382e-10	1.01943e-09	13.4095
CYBB	0.67784	8.37732	6.6322	1.66063e-10	1.0233e-09	13.4055
EDEM1	0.522158	8.15666	6.63041	1.6781e-10	1.0326e-09	13.3954
OLFML3	0.655353	8.25716	6.62801	1.70195e-10	1.04474e-09	13.3817
SELENOP	1.07135	9.57972	6.61974	1.78646e-10	1.08757e-09	13.3346
FNDC3A	0.619806	9.06811	6.61928	1.79134e-10	1.08985e-09	13.332
BEX1	0.54416	7.30739	6.61862	1.79821e-10	1.09311e-09	13.3283
TRPC1	0.571534	7.34069	6.61519	1.83475e-10	1.11098e-09	13.3087
MAMDC2	0.986621	7.52307	6.61201	1.8693e-10	1.12876e-09	13.2906
DSE	0.63	9.61762	6.60243	1.97709e-10	1.18446e-09	13.2362
LMCD1	0.570775	9.44515	6.59781	2.03128e-10	1.21466e-09	13.2099
ZNF302	0.524106	10.4502	6.59736	2.03656e-10	1.21705e-09	13.2074
MEIS1	0.721047	8.39612	6.59679	2.04336e-10	1.22036e-09	13.2042
SMNDC1	0.582452	9.65104	6.59485	2.06671e-10	1.23239e-09	13.1932
TPST1	0.589145	8.32607	6.5923	2.09769e-10	1.24892e-09	13.1787
LAMB2	0.641598	9.03736	6.59046	2.12041e-10	1.2601e-09	13.1683
GAPT	0.606756	6.90123	6.58924	2.13557e-10	1.26754e-09	13.1614
SLC25A46	0.508328	9.30186	6.5831	2.21349e-10	1.30813e-09	13.1266
INMT	0.889684	7.78718	6.58037	2.24907e-10	1.3267e-09	13.1111
NACAD	0.643704	7.2283	6.57807	2.27955e-10	1.3418e-09	13.098
LAMA2	0.536882	7.26425	6.57492	2.32174e-10	1.36328e-09	13.0802
BNC2	0.674342	7.55618	6.57201	2.36158e-10	1.38287e-09	13.0637
SEC24D	0.582038	8.51328	6.56943	2.39732e-10	1.40038e-09	13.0491
EGR2	0.684437	8.4744	6.56485	2.46211e-10	1.43083e-09	13.0233
HSPB2	0.512379	7.00945	6.55567	2.59745e-10	1.49589e-09	12.9713
CPVL	0.857322	9.68525	6.55498	2.60792e-10	1.50102e-09	12.9674
P2RY13	0.62449	7.4741	6.55448	2.61546e-10	1.50468e-09	12.9646
COLEC12	0.8518	8.19015	6.54933	2.69506e-10	1.54331e-09	12.9355
TMED2	0.529548	10.9485	6.54701	2.73162e-10	1.56154e-09	12.9225
NOXA1	-0.538036	8.13088	-6.547	2.73179e-10	1.56154e-09	12.9224
KIFC1	-0.711469	9.11339	-6.54416	2.77733e-10	1.58428e-09	12.9064
FAM133B	-0.525652	9.09254	-6.53951	2.85338e-10	1.62187e-09	12.8801
DYNC1I1	0.691638	6.87211	6.53739	2.88884e-10	1.63863e-09	12.8682
ZPR1	0.539696	8.366	6.53605	2.91132e-10	1.64846e-09	12.8606
DPT	0.81362	7.18801	6.53322	2.95954e-10	1.67132e-09	12.8447
LGMN	0.542974	11.022	6.53003	3.01487e-10	1.69908e-09	12.8267
DAAM2	0.514419	7.30498	6.52967	3.02122e-10	1.70165e-09	12.8247
NFE2L2	0.524691	10.7498	6.52498	3.10466e-10	1.742e-09	12.7982
LITAF	0.596766	11.7083	6.52426	3.11753e-10	1.74841e-09	12.7942
LIPA	0.645776	10.99	6.51816	3.22995e-10	1.80522e-09	12.7599
ARL6IP5	0.500423	11.8354	6.51723	3.24745e-10	1.81311e-09	12.7546
DR1	0.534702	8.84668	6.51695	3.25271e-10	1.81552e-09	12.753
AVEN	0.501238	7.67169	6.51199	3.34754e-10	1.86034e-09	12.7252
STAG2	0.551125	9.62778	6.5093	3.40006e-10	1.88535e-09	12.7101
FBXL2	0.552363	7.21193	6.50922	3.40157e-10	1.88545e-09	12.7096
SHISAL1	0.706771	7.10633	6.5004	3.57984e-10	1.97287e-09	12.6601
SYDE1	0.527752	7.43066	6.498	3.62996e-10	1.99762e-09	12.6466
ZNF559	0.547407	8.09346	6.49341	3.72768e-10	2.04262e-09	12.6208
DCN	1.00657	8.47884	6.48021	4.02304e-10	2.18574e-09	12.5469
ZFP36L1	0.673128	10.7954	6.47703	4.09779e-10	2.22321e-09	12.529
CLECL1	0.580099	7.03088	6.47605	4.12083e-10	2.23255e-09	12.5236
CYFIP2	0.687389	9.34744	6.47049	4.25534e-10	2.29248e-09	12.4924
GJA4	0.533439	7.80454	6.46408	4.41547e-10	2.37342e-09	12.4566
RBMS1	0.585118	9.40306	6.45816	4.56884e-10	2.44832e-09	12.4235
DHRS3	0.549448	10.3703	6.45642	4.61476e-10	2.47086e-09	12.4138
TNFRSF17	0.84028	7.29754	6.45594	4.6275e-10	2.47699e-09	12.4111
RNF145	0.575766	9.2973	6.45394	4.6811e-10	2.49941e-09	12.3999
EMP3	0.573087	10.38	6.44538	4.9177e-10	2.61121e-09	12.3521
LOC100505501	0.511583	7.07625	6.43193	5.31305e-10	2.79561e-09	12.2771
VAMP5	0.606292	10.444	6.42915	5.39852e-10	2.83524e-09	12.2616
ACKR3	0.588168	9.90128	6.42845	5.42028e-10	2.84502e-09	12.2577
MRPS28	0.520749	9.41979	6.4164	5.80834e-10	3.01083e-09	12.1907
ADH4	0.952438	6.71229	6.41511	5.85138e-10	3.03069e-09	12.1835
KCNIP3	0.547393	7.04973	6.41043	6.01045e-10	3.10386e-09	12.1575
LARP6	0.669195	7.45447	6.40211	6.30398e-10	3.23197e-09	12.1113
SMCO4	0.508885	9.41779	6.40146	6.32728e-10	3.24305e-09	12.1077
MFNG	0.539585	8.70867	6.40105	6.34241e-10	3.24842e-09	12.1054
SUSD3	0.553882	7.39548	6.39722	6.48274e-10	3.30947e-09	12.0842
SRPX2	0.592937	7.7616	6.39459	6.58113e-10	3.35257e-09	12.0696
HBB	0.982221	10.255	6.38849	6.81491e-10	3.45789e-09	12.0357
NBPF9	-0.791327	11.3554	-6.38338	7.01683e-10	3.54816e-09	12.0074
RAB9B	0.553725	6.86154	6.37805	7.23361e-10	3.64338e-09	11.9779
RASGRP1	0.558819	7.37196	6.37684	7.28383e-10	3.66675e-09	11.9712
UGCG	0.501269	9.80382	6.37438	7.38668e-10	3.71366e-09	11.9576
CTSH	0.584691	8.31422	6.35548	8.22761e-10	4.08544e-09	11.8531
EML1	0.765505	8.64076	6.35392	8.30091e-10	4.11402e-09	11.8445
CHMP5	0.560006	10.068	6.35133	8.42434e-10	4.16551e-09	11.8302
SYNJ1	0.508137	8.3118	6.34738	8.61566e-10	4.24154e-09	11.8085
PRDM8	0.599962	7.59512	6.34708	8.63035e-10	4.24768e-09	11.8068
PTPN12	0.608203	9.22809	6.32935	9.54575e-10	4.64463e-09	11.7091
PPP1R16B	0.62999	7.77219	6.3253	9.76771e-10	4.74181e-09	11.6869
NAP1L1	0.522174	10.6231	6.31773	1.01968e-09	4.91038e-09	11.6452
BTN3A2	0.614171	9.07085	6.31117	1.05832e-09	5.07226e-09	11.6092
SEPHS2	0.594516	9.61449	6.29037	1.19061e-09	5.63041e-09	11.495
JAM3	0.774621	10.0164	6.28775	1.20837e-09	5.70596e-09	11.4807
TRAPPC2B	0.531297	8.24337	6.2865	1.21695e-09	5.73658e-09	11.4738
N4BP2L1	0.5226	7.57548	6.27552	1.29478e-09	6.0751e-09	11.4138
IGFBP7	0.764379	12.4465	6.27085	1.32934e-09	6.21946e-09	11.3883
RGS1	0.6876	10.6534	6.26176	1.39927e-09	6.51127e-09	11.3386
KLHL42	0.503436	9.72309	6.25866	1.42396e-09	6.61016e-09	11.3217
TMEM176B	0.566122	7.83666	6.25818	1.42785e-09	6.62659e-09	11.319
B4GALT4	0.557473	9.65836	6.25584	1.44675e-09	6.70781e-09	11.3063
LUM	0.884183	12.4089	6.24615	1.52791e-09	7.03485e-09	11.2534
ABCF1	-0.504756	7.63875	-6.23373	1.63843e-09	7.46845e-09	11.1858
GLIPR2	0.614044	10.679	6.23125	1.66133e-09	7.56387e-09	11.1723
PEBP1	0.595803	10.8795	6.23105	1.66327e-09	7.57088e-09	11.1712
TMEM106B	0.590418	8.86243	6.22674	1.70402e-09	7.72891e-09	11.1478
MTUS1	0.53311	6.99391	6.22651	1.70623e-09	7.73345e-09	11.1465
CLTC	0.651574	8.04072	6.22391	1.73128e-09	7.82272e-09	11.1324
FMO3	0.625777	7.55967	6.22002	1.76949e-09	7.96748e-09	11.1113
COL4A6	0.649362	6.66817	6.21825	1.78708e-09	8.03726e-09	11.1017
LSM6	0.566065	7.16614	6.2149	1.82106e-09	8.1633e-09	11.0834
NCKAP1L	0.501112	7.15568	6.21138	1.85731e-09	8.3064e-09	11.0644
LAMP3	0.505322	7.04994	6.21034	1.86816e-09	8.3452e-09	11.0587
CAVIN1	0.63406	11.4743	6.20926	1.87945e-09	8.382e-09	11.0529
CST7	0.535972	7.41104	6.20279	1.94889e-09	8.64947e-09	11.0178
STOM	0.667559	8.41355	6.20221	1.95525e-09	8.67568e-09	11.0146
CCNG1	0.610994	10.1768	6.19876	1.99333e-09	8.82628e-09	10.9959
FNBP1	0.715812	10.6261	6.19809	2.00082e-09	8.85743e-09	10.9923
EVA1C	0.579833	7.87203	6.19732	2.00947e-09	8.88955e-09	10.9881
TOPBP1	0.578161	9.13966	6.19711	2.01175e-09	8.89761e-09	10.987
RAC2	0.681036	10.4875	6.19688	2.01441e-09	8.90731e-09	10.9857
SPARC	0.746633	11.3445	6.19532	2.03209e-09	8.971e-09	10.9773
DISP1	0.539567	8.05454	6.19506	2.03506e-09	8.97999e-09	10.9759
VAMP2	0.512098	8.54239	6.19474	2.03864e-09	8.99164e-09	10.9742
LAX1	0.662738	7.58735	6.18738	2.12426e-09	9.31315e-09	10.9343
FPR3	0.627515	8.66055	6.17867	2.23026e-09	9.72952e-09	10.8872
PLAC9	0.79867	7.91193	6.17024	2.33767e-09	1.01405e-08	10.8417
LXN	0.644416	9.7068	6.16835	2.36241e-09	1.02385e-08	10.8315
NIBAN1	0.854738	10.2013	6.16746	2.37422e-09	1.02874e-08	10.8266
BHLHE22	0.670155	7.37914	6.16368	2.42476e-09	1.04851e-08	10.8063
FRZB	0.971168	9.72627	6.15829	2.4987e-09	1.07684e-08	10.7772
ARHGAP9	0.654583	8.77161	6.15621	2.52773e-09	1.08764e-08	10.766
RGL1	0.561665	9.90046	6.15435	2.55413e-09	1.09802e-08	10.7559
PIGM	0.504708	8.54314	6.15318	2.57076e-09	1.10443e-08	10.7497
SACM1L	0.573444	9.58718	6.15068	2.60677e-09	1.11814e-08	10.7362
FGD5	0.546285	8.31333	6.14824	2.64246e-09	1.13143e-08	10.723
CD3D	0.714268	9.17535	6.13995	2.76709e-09	1.17744e-08	10.6784
FZD7	0.534238	7.91959	6.13703	2.8123e-09	1.19377e-08	10.6627
PLCL2	0.609154	8.90081	6.13694	2.81369e-09	1.19409e-08	10.6623
CRTAC1	0.50363	6.46003	6.1352	2.84103e-09	1.2033e-08	10.6529
UBE2E2	0.563527	9.49395	6.12059	3.08112e-09	1.29329e-08	10.5744
ACKR1	1.12395	8.73875	6.12015	3.0885e-09	1.2961e-08	10.5721
POC1B	0.552069	8.63075	6.11755	3.13347e-09	1.31211e-08	10.5581
GRTP1	-0.548623	8.91879	-6.11037	3.26053e-09	1.36027e-08	10.5196
BEX2	0.925815	7.5665	6.10598	3.34074e-09	1.388e-08	10.4961
PDK4	0.890501	8.69046	6.10103	3.43365e-09	1.42229e-08	10.4696
ZCCHC24	0.71997	8.93521	6.09562	3.53787e-09	1.46168e-08	10.4407
PDZRN4	0.587401	6.34338	6.09358	3.5781e-09	1.47639e-08	10.4297
SAMSN1	0.615325	7.98669	6.08564	3.73848e-09	1.53662e-08	10.3873
NUCB2	0.558653	9.968	6.08322	3.78882e-09	1.55498e-08	10.3744
UCHL1	0.711972	7.05543	6.08102	3.8351e-09	1.57095e-08	10.3626
PRTFDC1	0.524027	8.2198	6.08058	3.84429e-09	1.57404e-08	10.3603
SAP30	0.589547	9.39395	6.07932	3.8712e-09	1.58371e-08	10.3535
OLFML1	0.538836	7.69406	6.0774	3.91246e-09	1.59888e-08	10.3433
FBXO32	0.648387	7.78535	6.06002	4.30567e-09	1.74178e-08	10.2507
SPCS2P4	0.557942	10.3185	6.04967	4.55814e-09	1.83348e-08	10.1955
SPON1	1.02335	9.87742	6.04845	4.58875e-09	1.84509e-08	10.1891
BNIP3	0.740877	9.29572	6.04844	4.58893e-09	1.84509e-08	10.189
PLA2G4C	0.663576	8.84703	6.0474	4.61535e-09	1.85493e-08	10.1835
BEND6	0.506184	6.89834	6.04534	4.66788e-09	1.87213e-08	10.1725
CRYAB	0.960507	8.33753	6.03744	4.8749e-09	1.94823e-08	10.1306
CH25H	0.770885	7.83237	6.02749	5.1484e-09	2.04731e-08	10.0778
SCTR	0.892545	6.88017	6.01916	5.38896e-09	2.13379e-08	10.0336
EAF1	0.505103	8.03064	6.0125	5.58904e-09	2.20744e-08	9.99838
MEX3C	0.535549	9.06809	6.01231	5.59488e-09	2.20929e-08	9.99737
HSPB3	0.564957	6.41402	6.00947	5.68277e-09	2.23847e-08	9.9823
JAM2	0.692169	8.04592	6.00044	5.9705e-09	2.33561e-08	9.93454
PPP1R3C	0.968223	8.15854	5.99434	6.17287e-09	2.40536e-08	9.90232
EDNRA	0.601098	8.61677	5.9934	6.20459e-09	2.41625e-08	9.89736
RGS4	0.689974	7.77488	5.98979	6.32782e-09	2.45776e-08	9.87835
LRIG1	0.534176	8.46771	5.98233	6.59078e-09	2.54906e-08	9.83899
AGTR1	0.517857	6.30821	5.9724	6.95768e-09	2.67533e-08	9.78663
MED1	0.531089	8.36642	5.97012	7.04454e-09	2.70386e-08	9.77463
PLXDC2	0.563625	8.5021	5.96942	7.0713e-09	2.71304e-08	9.77097
ANGPT1	0.520085	7.70811	5.96897	7.08876e-09	2.71811e-08	9.76859
SHISA3	0.69878	6.85233	5.9678	7.13396e-09	2.73358e-08	9.76244
RPL3	0.639659	9.86441	5.96698	7.16582e-09	2.74382e-08	9.75814
ADHFE1	0.545735	7.09044	5.96441	7.26679e-09	2.77529e-08	9.74461
DYNLT3	0.521503	10.1902	5.95892	7.48715e-09	2.85207e-08	9.71574
FOXF2	0.634652	7.8938	5.95828	7.51322e-09	2.86087e-08	9.71238
HDHD2	0.510245	8.61974	5.95107	7.81346e-09	2.96519e-08	9.67451
MAP4K1	0.599542	7.9961	5.94932	7.88838e-09	2.99067e-08	9.66529
MAPK10	0.558014	7.25365	5.94362	8.13644e-09	3.07439e-08	9.63537
MRPL38	0.546873	9.23529	5.93922	8.33279e-09	3.13808e-08	9.61232
PSMA3	0.540516	9.5122	5.93853	8.3641e-09	3.1474e-08	9.6087
POLR3F	0.501827	7.45135	5.93695	8.43602e-09	3.17136e-08	9.60043
CD79B	0.694569	6.81725	5.93339	8.60079e-09	3.22761e-08	9.58173
HIF1A	0.532431	7.66092	5.93324	8.60754e-09	3.22951e-08	9.58098
LOC100240735	0.521066	6.93473	5.9327	8.63295e-09	3.23714e-08	9.57813
FLNC	1.05081	9.78453	5.93265	8.6352e-09	3.23736e-08	9.57788
WSB1	0.555535	9.45702	5.9253	8.98615e-09	3.35713e-08	9.53938
SGCE	0.726352	9.64054	5.925	9.00058e-09	3.36121e-08	9.53783
ANTXR2	0.647266	9.98658	5.91925	9.28539e-09	3.45815e-08	9.50773
CD247	0.666471	9.17996	5.91794	9.35151e-09	3.4794e-08	9.50088
PCDH7	0.635806	6.99087	5.89414	1.06344e-08	3.90974e-08	9.37668
PHYH	0.566247	10.5972	5.89085	1.08253e-08	3.97155e-08	9.3595
ZBTB20	0.557205	8.96816	5.89023	1.08616e-08	3.98357e-08	9.35626
RRBP1	-0.509389	9.09375	-5.88823	1.09792e-08	4.02035e-08	9.34586
NEXN	0.790228	8.41892	5.88529	1.11543e-08	4.07744e-08	9.33058
IL18R1	0.52507	7.69083	5.88502	1.11708e-08	4.08193e-08	9.32915
AIF1	0.606666	8.56588	5.883	1.12929e-08	4.12261e-08	9.31865
TMEM37	0.623091	7.60861	5.88097	1.14172e-08	4.16168e-08	9.30807
GPC4	0.600594	9.38836	5.87957	1.15039e-08	4.19009e-08	9.30077
EVL	0.601949	10.941	5.86991	1.21177e-08	4.39115e-08	9.25056
SMOC2	1.00572	9.07247	5.86943	1.21489e-08	4.39996e-08	9.24808
NMI	0.59717	10.1231	5.86758	1.22704e-08	4.44144e-08	9.23847
RTN1	0.593264	7.53481	5.86593	1.23796e-08	4.47423e-08	9.22991
INTS8	0.659699	9.11471	5.86454	1.24726e-08	4.503e-08	9.22269
SLC40A1	0.70202	8.25206	5.85677	1.30044e-08	4.67015e-08	9.18236
CTSF	0.552575	8.01822	5.85577	1.30747e-08	4.69365e-08	9.17716
TLR10	0.582966	6.73232	5.84945	1.35258e-08	4.83388e-08	9.1444
PYHIN1	0.550463	7.07818	5.84931	1.35355e-08	4.83643e-08	9.14371
EMP1	0.610914	11.0343	5.84347	1.39664e-08	4.98115e-08	9.11345
CCL11	0.578612	6.74133	5.82788	1.51825e-08	5.35994e-08	9.03284
ADH1B	0.615455	6.54125	5.82695	1.52581e-08	5.37987e-08	9.02804
ATP1A2	0.569207	6.15571	5.82322	1.55663e-08	5.47845e-08	9.00874
FXYD6	0.648916	7.73491	5.82154	1.57064e-08	5.52269e-08	9.00009
CXCL12	0.566777	7.32589	5.82132	1.57251e-08	5.52825e-08	8.99894
PTPRM	0.519179	8.49798	5.82051	1.57929e-08	5.54905e-08	8.99479
ALOX5AP	0.685302	10.5556	5.81355	1.63914e-08	5.73896e-08	8.95888
TMEM163	0.561412	7.18543	5.80832	1.68561e-08	5.88277e-08	8.9319
GC	0.916535	6.87096	5.80378	1.72695e-08	6.01066e-08	8.90851
DECR1	0.550866	11.0437	5.80364	1.72824e-08	6.01298e-08	8.90778
YES1	0.556824	9.99767	5.79843	1.77685e-08	6.16354e-08	8.88101
RASGRP2	0.506795	7.09814	5.79818	1.7793e-08	6.1705e-08	8.87968
CD163	0.691917	8.74154	5.79518	1.80794e-08	6.2619e-08	8.86427
C1QC	0.684547	10.6101	5.7861	1.89756e-08	6.54632e-08	8.81757
TSHZ3	0.597303	8.36723	5.78443	1.91443e-08	6.59528e-08	8.80903
LYL1	0.543222	9.35167	5.78226	1.93672e-08	6.66462e-08	8.79786
ALDH1A3	0.706066	9.06832	5.77415	2.02206e-08	6.93346e-08	8.75625
TXNDC5	0.515707	6.85015	5.76982	2.06913e-08	7.07588e-08	8.73404
MTDH	0.503221	10.2805	5.76969	2.07048e-08	7.07924e-08	8.73341
GPNMB	0.797684	10.5731	5.75733	2.21094e-08	7.50467e-08	8.67008
IER3IP1	0.560366	9.02179	5.75472	2.24169e-08	7.59161e-08	8.65675
CXCR4	0.898378	8.8861	5.73777	2.4522e-08	8.23623e-08	8.57016
IL2RB	0.612501	8.48168	5.73348	2.50846e-08	8.39579e-08	8.54828
FCER1G	0.698592	9.60956	5.73314	2.51298e-08	8.40946e-08	8.54654
ABCA8	0.907942	7.74166	5.72973	2.55868e-08	8.55195e-08	8.52915
TAOK1	-0.512537	7.86531	-5.72711	2.59435e-08	8.66365e-08	8.5158
OVOL2	-0.568174	10.3376	-5.72455	2.62975e-08	8.76355e-08	8.50273
ARHGAP15	0.651632	9.09531	5.72336	2.64627e-08	8.80941e-08	8.49669
MLLT11	0.703248	8.29352	5.71855	2.71439e-08	9.00809e-08	8.47217
SRPX	0.891092	8.37468	5.71829	2.71805e-08	9.01712e-08	8.47087
POU2AF1	0.577806	7.1683	5.71802	2.7219e-08	9.02676e-08	8.4695
SIGLEC10	0.590337	7.7776	5.71449	2.77312e-08	9.16969e-08	8.45152
TXNL1	0.580638	8.01132	5.71369	2.7848e-08	9.20355e-08	8.44747
FAM107A	0.691437	7.71776	5.69656	3.04783e-08	9.98006e-08	8.36043
ADRB2	0.513439	7.29607	5.69505	3.07213e-08	1.00468e-07	8.35277
HAT1	0.525487	7.37544	5.69098	3.13851e-08	1.02455e-07	8.33216
SFRP1	1.06448	7.63212	5.68807	3.18696e-08	1.03931e-07	8.31738
CHST15	0.591827	9.50675	5.68793	3.18928e-08	1.03989e-07	8.31668
WNT5A	0.620951	8.04743	5.6831	3.27133e-08	1.06483e-07	8.29219
RSRP1	0.590728	8.43188	5.67535	3.40704e-08	1.10544e-07	8.253
TMEM135	0.503262	8.41717	5.67151	3.47638e-08	1.12531e-07	8.23357
PRKCQ.AS1	0.636918	7.54135	5.66424	3.6114e-08	1.16466e-07	8.19684
ZNF217	0.599024	9.48773	5.66268	3.64113e-08	1.17327e-07	8.18893
CD74	0.699292	12.9222	5.65581	3.77452e-08	1.2134e-07	8.15425
TRIM22	0.644017	8.58203	5.65137	3.86313e-08	1.2396e-07	8.13188
GASK1B	0.636946	8.72891	5.64806	3.9306e-08	1.25872e-07	8.11519
STOX2	0.608242	7.98538	5.64012	4.09723e-08	1.30837e-07	8.07517
HOXD1	0.547502	6.96981	5.63846	4.13275e-08	1.31906e-07	8.06685
GUCY1A1	0.829021	10.283	5.63678	4.16921e-08	1.33003e-07	8.05838
CD38	0.668191	7.44232	5.62971	4.32584e-08	1.37634e-07	8.02284
C1orf54	0.505763	10.444	5.62603	4.40961e-08	1.4009e-07	8.00435
RBM34	0.525149	9.15723	5.6242	4.45201e-08	1.4139e-07	7.99513
ACTC1	0.786964	7.09973	5.62275	4.4857e-08	1.42342e-07	7.98787
CHP1	0.641334	9.67665	5.61838	4.58909e-08	1.45287e-07	7.96591
GEM	0.615559	8.36305	5.60432	4.93746e-08	1.55394e-07	7.8954
PDE7B	0.609901	7.50195	5.59783	5.1067e-08	1.60247e-07	7.86293
RTL8C	0.540593	10.0113	5.59586	5.15927e-08	1.6173e-07	7.85306
LUC7L3	0.565953	8.5357	5.58627	5.42246e-08	1.69408e-07	7.80513
PAPPA	0.549562	7.81273	5.58062	5.58367e-08	1.74048e-07	7.77691
RAB27A	0.568037	7.96918	5.573	5.80835e-08	1.80348e-07	7.73891
SNX10	0.581712	8.25527	5.57201	5.83816e-08	1.81125e-07	7.73397
PTP4A1	0.585097	8.55207	5.56839	5.94871e-08	1.84349e-07	7.71591
SLIT2	0.714058	8.03398	5.56591	6.02547e-08	1.86456e-07	7.70356
CRTAP	0.598111	8.78776	5.5558	6.34853e-08	1.95602e-07	7.65325
SPARCL1	0.938668	11.6322	5.55491	6.37794e-08	1.96382e-07	7.6488
PTGIS	0.760207	7.60075	5.5538	6.41442e-08	1.9741e-07	7.64331
TNFSF10	0.627445	10.3493	5.55202	6.47372e-08	1.99076e-07	7.63445
CD37	0.767588	7.84128	5.55106	6.50576e-08	1.99837e-07	7.62969
FGL2	0.781791	9.65783	5.54748	6.62703e-08	2.03204e-07	7.61191
MAFB	0.588206	9.57441	5.54715	6.63832e-08	2.03453e-07	7.61027
CTSG	0.910945	7.41948	5.54544	6.69723e-08	2.05127e-07	7.60176
HSD17B6	0.527253	7.18978	5.5429	6.78567e-08	2.07604e-07	7.58913
RAB32	0.592561	9.69347	5.53054	7.23153e-08	2.19878e-07	7.52785
NAA50	0.602628	7.80625	5.52857	7.30541e-08	2.21879e-07	7.51806
SCG5	0.736884	8.92493	5.52496	7.44214e-08	2.25781e-07	7.50021
CNIH1	0.5141	10.5083	5.51943	7.65687e-08	2.31746e-07	7.47282
IFNL3	0.666156	6.55619	5.51537	7.81837e-08	2.36113e-07	7.45273
COL15A1	0.660906	10.2852	5.5141	7.86928e-08	2.37501e-07	7.44648
ATP8B4	0.513111	8.67087	5.5049	8.24983e-08	2.48167e-07	7.40102
KLRB1	0.718878	8.77376	5.50455	8.26448e-08	2.4853e-07	7.39931
NOP58	0.537905	9.79911	5.50365	8.30286e-08	2.49606e-07	7.39485
MBNL2	0.578865	9.42854	5.48656	9.06252e-08	2.70201e-07	7.31059
HLA.DRB4	0.909915	11.3301	5.4864	9.06986e-08	2.70293e-07	7.30981
RPRM	0.568426	6.50146	5.47773	9.48116e-08	2.81328e-07	7.26713
PAQR4	-0.50188	10.2002	-5.46401	1.01689e-07	2.99787e-07	7.19975
TYROBP	0.649879	10.7258	5.46357	1.01916e-07	3.0032e-07	7.19759
TIMP2	0.637423	11.7821	5.46313	1.02146e-07	3.00951e-07	7.19543
SCG2	0.660692	7.21019	5.4627	1.02372e-07	3.01479e-07	7.1933
PRKCA	0.528571	9.72498	5.45783	1.04945e-07	3.08297e-07	7.16942
ZNF415	0.516983	7.53335	5.45749	1.05126e-07	3.08783e-07	7.16776
CCNC	0.506557	8.71434	5.45472	1.06622e-07	3.12954e-07	7.15417
CHRDL2	0.803001	7.45434	5.45338	1.07353e-07	3.14937e-07	7.14759
ZNF385B	0.507505	6.63588	5.43865	1.15702e-07	3.36807e-07	7.07554
NCF1	0.565199	6.95866	5.42226	1.25747e-07	3.63358e-07	6.99546
GLT8D2	0.585367	8.51967	5.41895	1.2787e-07	3.6854e-07	6.97935
PTGER4	0.608128	9.49559	5.41108	1.33074e-07	3.82218e-07	6.94099
DNASE1L3	0.586755	7.06091	5.41071	1.33323e-07	3.82819e-07	6.93919
PDLIM3	0.910054	9.44021	5.40971	1.33997e-07	3.84639e-07	6.93434
TRIM15	-0.680209	8.76507	-5.4078	1.35303e-07	3.88097e-07	6.92502
ANGPTL2	0.690542	9.95325	5.40085	1.40142e-07	4.00494e-07	6.89123
SPIRE1	0.572505	9.76802	5.38988	1.4813e-07	4.21051e-07	6.83793
NACA4P	0.536946	8.18902	5.38488	1.51914e-07	4.30913e-07	6.81368
MRPL19	0.557218	8.02717	5.38366	1.52849e-07	4.33118e-07	6.80778
NREP	0.527711	10.1166	5.38223	1.53957e-07	4.36001e-07	6.80083
ANKRD35	0.604111	7.9115	5.37778	1.57449e-07	4.45036e-07	6.77927
CCDC3	0.51929	8.20488	5.37274	1.61497e-07	4.55493e-07	6.75487
SCRG1	1.2172	8.19185	5.37147	1.62532e-07	4.58119e-07	6.74873
IGKV1ORY.1	0.609885	6.66769	5.37129	1.62678e-07	4.58465e-07	6.74786
SLX4IP	-0.536465	7.75998	-5.36876	1.64768e-07	4.63741e-07	6.73559
MFAP5	0.863686	9.16593	5.36735	1.65944e-07	4.66795e-07	6.72876
ITGA8	0.545734	6.68708	5.36436	1.68458e-07	4.73296e-07	6.7143
GZMA	0.682346	8.85041	5.36139	1.70989e-07	4.79632e-07	6.69997
PRF1	0.516754	7.33298	5.36033	1.71907e-07	4.81787e-07	6.69482
ARHGEF6	0.523671	9.80668	5.3563	1.75422e-07	4.91134e-07	6.67537
SLC38A1	0.538372	10.4957	5.3404	1.89995e-07	5.28315e-07	6.59867
GZMH	0.662702	8.3697	5.33888	1.91443e-07	5.32033e-07	6.59138
PTGR1	0.621245	8.75679	5.32367	2.06593e-07	5.70337e-07	6.5182
ADH1C	1.38186	9.95227	5.30831	2.23074e-07	6.12138e-07	6.44446
PRICKLE2	0.561884	8.46813	5.30702	2.24511e-07	6.1564e-07	6.4383
ALCAM	0.64842	9.13969	5.30629	2.25325e-07	6.17609e-07	6.43482
CD79A	0.684216	7.00966	5.30234	2.29816e-07	6.29111e-07	6.41586
LAPTM5	0.511424	10.0868	5.29138	2.42709e-07	6.61009e-07	6.36343
MAF	0.545973	8.29206	5.29104	2.43114e-07	6.6202e-07	6.36183
IGFBP5	0.602779	12.4478	5.29017	2.44169e-07	6.64514e-07	6.35767
CCN3	0.522482	7.31029	5.28277	2.53335e-07	6.87219e-07	6.32228
IL7R	0.60507	8.33671	5.2816	2.54811e-07	6.90734e-07	6.3167
FNDC5	0.505372	6.69437	5.27982	2.57066e-07	6.96259e-07	6.30824
PKN2	0.5258	8.20655	5.27736	2.60232e-07	7.04138e-07	6.29648
HCLS1	0.592044	10.0302	5.27466	2.63753e-07	7.12661e-07	6.28358
SDCBP	0.621732	9.92625	5.26968	2.70351e-07	7.2905e-07	6.25986
GOLGB1	0.587905	8.64058	5.26833	2.72161e-07	7.3352e-07	6.25345
IGLL3P	0.986508	8.44764	5.26419	2.77815e-07	7.47918e-07	6.2337
SPTBN1	-0.552317	10.9822	-5.26211	2.80691e-07	7.54709e-07	6.22381
IL33	0.798654	8.42649	5.26134	2.81759e-07	7.57156e-07	6.22017
OMD	0.650691	7.21922	5.26	2.83641e-07	7.61892e-07	6.21378
TSHZ2	0.601119	8.50166	5.2588	2.85339e-07	7.66239e-07	6.20805
THBS1	0.714111	10.4685	5.24762	3.01577e-07	8.05226e-07	6.15491
CAV1	0.592782	7.77499	5.24526	3.05108e-07	8.13635e-07	6.14374
PDGFRB	0.553265	10.9057	5.24129	3.11168e-07	8.28184e-07	6.12486
ELF3	-0.542767	11.2384	-5.23336	3.23588e-07	8.58505e-07	6.08729
F2R	0.585996	9.13539	5.22991	3.29141e-07	8.7203e-07	6.07096
LIMCH1	0.529627	8.4044	5.21781	3.49383e-07	9.22476e-07	6.01369
TPM2	0.782011	12.0089	5.21265	3.5837e-07	9.43739e-07	5.98931
WAS	0.560596	9.57037	5.21172	3.6001e-07	9.47746e-07	5.98493
SNX7	0.514206	8.476	5.21092	3.61436e-07	9.509e-07	5.98114
MTTP	0.832509	6.963	5.20335	3.7514e-07	9.8318e-07	5.94543
FILIP1L	0.530342	9.33554	5.20067	3.80113e-07	9.95399e-07	5.93279
SPIRE2	-0.548689	8.62481	-5.19798	3.85157e-07	1.00778e-06	5.92015
SNORC	-0.823277	8.47343	-5.19764	3.85812e-07	1.00922e-06	5.91852
RBP1	0.744609	9.21567	5.19211	3.96423e-07	1.03366e-06	5.89249
AEBP1	0.706263	10.2124	5.19003	4.0049e-07	1.04321e-06	5.8827
CENPF	-0.559863	9.10919	-5.18919	4.02142e-07	1.04709e-06	5.87875
ADH1A	1.28307	10.6418	5.1878	4.04896e-07	1.05397e-06	5.8722
RARRES2	0.617102	10.2306	5.17819	4.24424e-07	1.10077e-06	5.82702
CBX6	0.614245	9.34369	5.16397	4.55001e-07	1.17579e-06	5.7603
SFRP2	1.09708	9.52596	5.16281	4.57567e-07	1.18124e-06	5.7549
PENK	0.57692	6.31616	5.16275	4.57712e-07	1.18124e-06	5.7546
IGFBP3	0.596758	11.0591	5.14698	4.94319e-07	1.26919e-06	5.68082
KLF9	0.501713	11.0277	5.13791	5.16654e-07	1.32229e-06	5.63845
COL6A3	0.558745	12.4375	5.13442	5.25505e-07	1.34262e-06	5.62216
CMPK1	0.522262	10.715	5.12943	5.38398e-07	1.37282e-06	5.59892
P2RY8	0.508481	7.67116	5.12134	5.59984e-07	1.42351e-06	5.56124
HTR2B	0.611472	6.91493	5.11804	5.69032e-07	1.44383e-06	5.54588
TCL1A	0.500081	6.34784	5.11639	5.7362e-07	1.45413e-06	5.53818
TCIM	0.658832	9.44984	5.09928	6.23201e-07	1.57007e-06	5.45873
MBNL1.AS1	0.615339	6.92565	5.09323	6.41693e-07	1.61242e-06	5.43071
FMOD	0.600856	8.65954	5.09261	6.43641e-07	1.61626e-06	5.42781
HLA.DRA	0.673556	13.0149	5.08974	6.52617e-07	1.63713e-06	5.41454
SLFN11	0.526314	9.82248	5.07666	6.95166e-07	1.73363e-06	5.35402
MSRB3	0.753922	8.78353	5.07155	7.12499e-07	1.77408e-06	5.33043
TNFRSF13B	0.509734	6.73471	5.07134	7.13212e-07	1.77563e-06	5.32947
ITM2C	0.542539	10.4439	5.0703	7.168e-07	1.78364e-06	5.32467
CAMK2N1	-0.639927	11.8082	-5.06734	7.27098e-07	1.80692e-06	5.311
JAML	0.503562	8.30897	5.06504	7.3519e-07	1.82467e-06	5.3004
CFD	0.801423	10.1236	5.06316	7.41879e-07	1.83937e-06	5.29173
TDO2	0.512389	7.30676	5.06257	7.43991e-07	1.84413e-06	5.289
CXCL13	0.89441	8.24384	5.06118	7.48989e-07	1.85556e-06	5.28259
COL3A1	0.539139	12.9123	5.05952	7.54982e-07	1.86992e-06	5.27496
ZSCAN18	0.716876	9.32186	5.05687	7.64674e-07	1.89173e-06	5.26274
MCTS1	0.515053	9.02123	5.05371	7.76377e-07	1.91796e-06	5.24819
NDNF	0.5183	6.8361	5.05308	7.78729e-07	1.92278e-06	5.2453
KCNS3	0.526398	8.32923	5.04898	7.94212e-07	1.95749e-06	5.22644
KIF1A	0.65111	6.34125	5.02037	9.10897e-07	2.2214e-06	5.09519
CLDN5	0.615389	8.585	5.01958	9.14372e-07	2.22903e-06	5.09154
IRAG2	0.507782	7.52998	5.01765	9.22835e-07	2.24795e-06	5.08272
DHCR7	-0.539929	9.10132	-5.00383	9.85806e-07	2.38708e-06	5.01954
PTPRCAP	0.500553	7.59384	4.9888	1.05895e-06	2.55197e-06	4.95105
C14orf132	0.666939	8.23216	4.9802	1.10315e-06	2.65184e-06	4.91192
CXCR6	0.504068	7.31157	4.97224	1.14566e-06	2.74577e-06	4.87574
HLA.DPA1	0.682643	12.0322	4.97168	1.14872e-06	2.75174e-06	4.87319
PTGS2	0.695434	7.61233	4.96402	1.1912e-06	2.84499e-06	4.83844
LCP1	0.51648	11.4078	4.96153	1.20535e-06	2.87555e-06	4.82715
NRXN2	0.573846	7.25943	4.95745	1.22887e-06	2.92802e-06	4.80867
PLA1A	0.553047	7.59112	4.94608	1.29681e-06	3.07731e-06	4.75719
VSIG1	0.947147	7.47672	4.94312	1.31504e-06	3.11671e-06	4.74384
ADAMDEC1	0.620961	7.53245	4.93648	1.35698e-06	3.21055e-06	4.71382
RAB25	-0.512636	11.2001	-4.93619	1.35884e-06	3.21455e-06	4.71252
E2F2	-0.560553	9.5588	-4.92353	1.44236e-06	3.3979e-06	4.65548
NXT2	0.509378	8.00898	4.92309	1.44541e-06	3.40425e-06	4.65346
CAP2	0.644226	9.02293	4.92152	1.4561e-06	3.42775e-06	4.64641
HSD17B11	0.668381	8.49886	4.92014	1.4656e-06	3.448e-06	4.6402
HSPB6	0.953366	7.96359	4.91383	1.50975e-06	3.54666e-06	4.61182
CCL21	0.76059	8.14809	4.9053	1.57151e-06	3.68002e-06	4.5735
RSPO3	0.630481	8.76511	4.88824	1.70242e-06	3.96145e-06	4.49703
PALM	0.603384	8.43439	4.88769	1.70687e-06	3.97035e-06	4.49453
DPYSL3	0.715577	11.2834	4.87369	1.82235e-06	4.22158e-06	4.43198
POSTN	0.694211	8.79988	4.87338	1.82497e-06	4.22714e-06	4.43061
HLA.DMB	0.539015	12.1847	4.86961	1.85745e-06	4.29409e-06	4.41375
NDN	0.684589	9.88613	4.86505	1.89744e-06	4.37862e-06	4.3934
NAMPT	0.55767	8.5216	4.85947	1.94745e-06	4.48486e-06	4.36855
MAFA	0.534674	8.86649	4.85876	1.95385e-06	4.49798e-06	4.36542
TIMP3	0.640928	9.18594	4.85271	2.00973e-06	4.61775e-06	4.33848
AQP1	0.535285	7.80911	4.85165	2.01968e-06	4.6384e-06	4.33376
C1QA	0.503657	8.29293	4.85119	2.02405e-06	4.64732e-06	4.3317
SNAP25	0.67744	7.32313	4.85112	2.02467e-06	4.6478e-06	4.33141
FOXC1	-0.71741	10.8081	-4.8454	2.07929e-06	4.76278e-06	4.30598
HLA.DOA	0.654663	8.98117	4.8432	2.10071e-06	4.80954e-06	4.29619
PI15	0.524409	6.84138	4.83623	2.16983e-06	4.95892e-06	4.26528
CCR7	0.648178	7.89805	4.83574	2.17486e-06	4.96982e-06	4.26307
CTHRC1	0.679713	11.0741	4.81597	2.38369e-06	5.41093e-06	4.17553
OAT	0.501301	10.5882	4.81357	2.41029e-06	5.46358e-06	4.16493
PIM2	0.538124	9.63985	4.8043	2.51588e-06	5.68881e-06	4.12401
SYT11	0.545485	10.0679	4.79801	2.59001e-06	5.84886e-06	4.09629
LINC01116	0.533191	7.72173	4.7978	2.5926e-06	5.85401e-06	4.09534
PVRIG	0.503898	7.08371	4.79473	2.62954e-06	5.92975e-06	4.08184
CORO1A	0.52386	8.94906	4.78625	2.73445e-06	6.15331e-06	4.04451
SELE	0.578957	7.41515	4.78598	2.7378e-06	6.15869e-06	4.04334
CDT1	-0.515487	8.50693	-4.78406	2.76214e-06	6.20979e-06	4.03489
C11orf96	0.626412	10.8857	4.77233	2.91539e-06	6.52681e-06	3.98337
ASGR1	0.51089	7.65506	4.76416	3.02688e-06	6.76222e-06	3.94757
IGFBP4	0.606548	10.8081	4.76159	3.06278e-06	6.83845e-06	3.93632
CAMK1G	0.676922	7.60063	4.74499	3.30486e-06	7.34563e-06	3.86377
APOA1	0.856677	6.89816	4.74341	3.32886e-06	7.39554e-06	3.85687
S1PR3	0.507249	7.99865	4.74107	3.36476e-06	7.47356e-06	3.84664
PODN	0.736777	9.43242	4.70423	3.9802e-06	8.73642e-06	3.68651
SAPCD2	-0.556294	8.9918	-4.69899	4.07605e-06	8.92434e-06	3.66383
CDCA7	-0.5163	11.4592	-4.69309	4.18671e-06	9.14682e-06	3.6383
F12	-0.640583	9.0263	-4.68493	4.34449e-06	9.46352e-06	3.60306
AURKA	-0.523385	10.259	-4.67949	4.45304e-06	9.68349e-06	3.57954
CAV2	0.576815	8.87545	4.67657	4.51229e-06	9.809e-06	3.56695
GREM1	0.880283	10.4638	4.67113	4.62466e-06	1.00362e-05	3.54352
ANXA1	0.54693	11.9179	4.66536	4.7468e-06	1.0278e-05	3.51869
PGM5	0.995818	9.38394	4.66067	4.84828e-06	1.04871e-05	3.49854
LMOD1	0.706158	7.25658	4.65901	4.88474e-06	1.05565e-05	3.49141
COL4A5	0.703473	8.85973	4.65729	4.9229e-06	1.06354e-05	3.484
SPIB	0.520499	6.61283	4.63956	5.33211e-06	1.14549e-05	3.40797
PALLD	0.511542	11.5273	4.63139	5.53154e-06	1.18489e-05	3.37301
CD151	0.516708	9.05489	4.60921	6.10979e-06	1.30092e-05	3.27838
TRIP13	-0.509504	9.40081	-4.60711	6.16756e-06	1.31176e-05	3.26942
ECRG4	1.07635	7.91706	4.60213	6.30622e-06	1.33917e-05	3.24827
TCP1	0.517853	8.05485	4.59938	6.38417e-06	1.35438e-05	3.23658
PLAT	0.5386	9.1925	4.59649	6.46715e-06	1.37017e-05	3.22429
IQGAP2	0.551515	8.67342	4.58829	6.70819e-06	1.4181e-05	3.18948
TSC22D1	0.594908	9.84811	4.58691	6.74973e-06	1.42626e-05	3.1836
PTGER1	0.587741	7.43195	4.586	6.77689e-06	1.43184e-05	3.17978
SERPINA5	0.753687	7.59489	4.58463	6.8186e-06	1.44033e-05	3.17395
CDH2	0.538007	7.9957	4.58144	6.91594e-06	1.46005e-05	3.16047
HLA.DOB	0.527527	7.5739	4.57935	6.98083e-06	1.47217e-05	3.15158
TPSAB1	0.781724	8.48406	4.56898	7.31033e-06	1.53609e-05	3.10772
RSAD2	0.551464	7.52026	4.56296	7.50847e-06	1.57479e-05	3.08229
IFI44	0.566973	10.011	4.56032	7.59677e-06	1.59244e-05	3.07117
SELENOM	0.530494	10.1113	4.53371	8.54659e-06	1.77776e-05	2.95918
BANK1	0.620664	7.91628	4.50271	9.79686e-06	2.0251e-05	2.82946
LIMS2	0.501686	7.34248	4.48195	1.07305e-05	2.20361e-05	2.74301
APOBEC3G	0.506703	7.91221	4.47312	1.11531e-05	2.28502e-05	2.70633
NPY	0.591981	6.5081	4.47196	1.12097e-05	2.29521e-05	2.70152
FCRLA	0.69598	7.42126	4.47195	1.121e-05	2.29521e-05	2.7015
TSPAN7	0.545622	7.84376	4.44914	1.23823e-05	2.52447e-05	2.60709
PTGER2	0.522611	7.66149	4.4463	1.25366e-05	2.55403e-05	2.59534
THBS4	1.11907	9.13419	4.4461	1.25476e-05	2.556e-05	2.59451
COL14A1	0.520974	7.57134	4.44539	1.25863e-05	2.56306e-05	2.59159
RPL14	0.570609	9.60256	4.415	1.43592e-05	2.9105e-05	2.46657
PDGFRL	0.566105	8.01517	4.41406	1.44181e-05	2.92153e-05	2.46269
TMOD1	0.52214	7.21549	4.40701	1.48638e-05	3.00644e-05	2.43382
FBLN1	0.758417	12.0399	4.39926	1.53698e-05	3.09931e-05	2.40208
GSTA2	0.860223	8.06685	4.39012	1.5987e-05	3.21801e-05	2.36476
C1R	0.653474	9.4312	4.38704	1.62002e-05	3.25786e-05	2.3522
PNMA3	0.535908	6.87234	4.38166	1.65796e-05	3.33032e-05	2.33025
ACOX2	0.535705	8.40118	4.3728	1.72228e-05	3.45157e-05	2.29418
AGMAT	-0.518626	8.55114	-4.34758	1.91872e-05	3.82449e-05	2.19185
CD2	0.543096	9.17265	4.34584	1.93303e-05	3.8502e-05	2.18482
MGP	0.856261	11.412	4.34568	1.93434e-05	3.85242e-05	2.18418
SPOCK2	0.562432	9.74223	4.34254	1.96044e-05	3.90037e-05	2.17148
SST	0.715511	6.59368	4.33705	2.00697e-05	3.98962e-05	2.14927
RASEF	-0.603789	8.35851	-4.32009	2.15725e-05	4.27249e-05	2.08089
HACD1	0.605439	8.24762	4.30765	2.27428e-05	4.48939e-05	2.03089
SETBP1	0.549168	8.26072	4.30365	2.31317e-05	4.5596e-05	2.01484
LZTS3	-0.514692	8.10401	-4.29894	2.35978e-05	4.64574e-05	1.99596
CILP	0.656487	8.0057	4.29865	2.36267e-05	4.65095e-05	1.9948
CDK12	0.508756	8.78985	4.29588	2.39061e-05	4.70306e-05	1.98368
HLA.G	0.518671	9.4493	4.28637	2.48868e-05	4.88447e-05	1.94564
PCDH20	0.521357	6.77337	4.27219	2.64213e-05	5.16506e-05	1.88904
MKX	0.524186	7.34186	4.26515	2.72161e-05	5.31447e-05	1.86102
CLCA1	0.769955	6.67897	4.26417	2.7329e-05	5.33436e-05	1.8571
HLA.DQB2	0.557633	6.88263	4.25518	2.83814e-05	5.53022e-05	1.82137
PRRX1	0.577396	9.27553	4.23685	3.065e-05	5.9505e-05	1.74868
CCN1	0.561816	9.69219	4.21694	3.33093e-05	6.4375e-05	1.67006
CCL3L3	0.554382	9.00357	4.21213	3.39837e-05	6.5599e-05	1.65113
HOXB2	0.506487	8.23	4.20656	3.47803e-05	6.70021e-05	1.62924
FAM189A2	0.586865	7.43791	4.20579	3.48929e-05	6.71919e-05	1.62619
MYH10	0.545795	10.3866	4.1994	3.58327e-05	6.88635e-05	1.60109
DES	1.02325	8.34207	4.15229	4.35469e-05	8.27442e-05	1.41705
SNCAIP	0.629219	8.08947	4.14453	4.49611e-05	8.5271e-05	1.3869
DACT3	0.604102	8.94404	4.1434	4.51707e-05	8.56516e-05	1.38251
GPC3	0.551753	7.35463	4.12093	4.95346e-05	9.34371e-05	1.29555
LINC02381	0.658844	8.54077	4.11998	4.97269e-05	9.37906e-05	1.2919
LYPD6B	0.635572	7.59142	4.11717	5.03013e-05	9.48089e-05	1.28107
SMYD1	0.612097	6.30611	4.11083	5.16227e-05	9.70898e-05	1.25662
C15orf48	-0.57119	8.03084	-4.1092	5.1969e-05	9.77028e-05	1.25032
CLIP3	0.589434	9.53547	4.09611	5.48204e-05	0.000102751	1.19999
FCMR	0.533145	8.28132	4.08796	5.66702e-05	0.000106043	1.16872
SLCO2A1	0.528302	10.0406	4.06074	6.32885e-05	0.000117567	1.0647
TNC	0.662497	9.30786	4.05775	6.40587e-05	0.000118941	1.05331
HLA.DQB1	0.645782	8.11441	4.05298	6.53077e-05	0.000121119	1.03513
SNCA	0.507591	7.60307	4.05118	6.57837e-05	0.000121919	1.02829
FOXA3	-0.50782	9.88727	-4.05053	6.59569e-05	0.000122228	1.02582
PI16	0.617221	7.39323	4.04926	6.62962e-05	0.000122822	1.02099
APOA4	0.665033	6.46325	4.04755	6.67569e-05	0.000123616	1.01447
VPREB3	0.638807	7.42338	4.03301	7.07855e-05	0.000130622	0.95933
TNFAIP6	0.539147	8.54608	4.02869	7.20287e-05	0.000132737	0.94295
MFAP4	0.731679	10.8166	4.01808	7.51641e-05	0.000138223	0.902869
TACR2	0.504695	6.61082	4.00994	7.7659e-05	0.000142565	0.872161
CR2	0.652263	7.27131	4.00197	8.01771e-05	0.000146837	0.842156
GBP1	0.524607	9.39465	3.95605	9.62684e-05	0.000174525	0.670289
KCNMB1	0.764989	9.36867	3.90334	0.000118506	0.000212115	0.475246
APOB	0.536691	6.66685	3.8966	0.000121681	0.000217433	0.450449
APOD	0.908828	10.0323	3.88703	0.000126326	0.000225209	0.415326
H1.2	0.521718	9.47746	3.87424	0.000132794	0.000236345	0.368521
CD19	0.593144	7.6661	3.85321	0.000144115	0.000255287	0.291865
IFIT1	0.510319	9.24124	3.84267	0.000150125	0.000265151	0.253602
TMEM119	0.536149	9.48259	3.78537	0.000187189	0.000325757	0.047146
SVEP1	0.559261	8.7851	3.71938	0.000240547	0.000413256	-0.187118
S100A8	0.639389	9.42844	3.70986	0.000249333	0.00042747	-0.220591
TCEAL2	0.719127	7.67659	3.68746	0.000271235	0.000462993	-0.299113
SERPINA3	0.833151	11.2482	3.68521	0.000273527	0.000466698	-0.306958
GAS1	0.575954	8.68886	3.68423	0.000274532	0.000468163	-0.310376
SFN	-0.500072	9.60686	-3.66867	0.000290983	0.000494766	-0.364616
CCL5	0.560272	10.2874	3.65931	0.000301319	0.000511571	-0.397138
CXCL11	0.600131	7.75395	3.65294	0.000308544	0.000523236	-0.419208
ASCL2	-0.684253	10.4114	-3.64085	0.000322727	0.000546274	-0.461056
LTF	0.558947	6.8723	3.6376	0.000326639	0.00055236	-0.472274
NTS	0.549457	6.63769	3.62238	0.000345568	0.00058242	-0.524704
HLA.DRB6	0.821097	9.30999	3.61567	0.000354229	0.000596232	-0.547734
MRGPRF	0.508201	7.68083	3.60103	0.000373858	0.00062762	-0.597895
MZB1	0.597801	8.86109	3.59876	0.000376991	0.000632491	-0.605653
RBPMS2	0.634915	9.40754	3.59383	0.000383893	0.000643679	-0.622523
PLIN4	0.584908	7.20843	3.5916	0.000387048	0.000648459	-0.630132
PODXL2	-0.523896	8.54165	-3.579	0.00040533	0.000677315	-0.673025
SOX21	0.761554	7.45903	3.57824	0.000406459	0.000679024	-0.675609
RGMA	0.680615	9.37176	3.5777	0.000407267	0.000680196	-0.677455
VIP	0.667254	7.59925	3.56761	0.000422575	0.000704598	-0.711734
PHGR1	-1.03714	10.4658	-3.55972	0.000434911	0.000724097	-0.738458
GHRL	0.679325	7.17985	3.52676	0.000490186	0.000812532	-0.849502
ALB	0.525039	6.40292	3.50559	0.000529105	0.000873424	-0.920349
LIPF	1.02768	7.78575	3.50048	0.000538917	0.000888398	-0.937379
ANXA10	1.10297	10.334	3.49286	0.000553885	0.000911819	-0.962765
CPXM2	0.557514	8.65903	3.48368	0.000572424	0.000940807	-0.993267
PCSK1N	0.528555	6.99477	3.46333	0.00061559	0.00100843	-1.06058
CTSE	0.619887	7.90558	3.44217	0.000663703	0.00108267	-1.13021
UGT2A3	0.579226	7.04856	3.43757	0.000674616	0.00109944	-1.1453
GBP5	0.520718	8.4836	3.42458	0.000706363	0.00114826	-1.18781
CNN1	0.824087	8.93836	3.40397	0.000759585	0.00122926	-1.25494
HPGD	0.590325	8.92087	3.3649	0.000870914	0.00139986	-1.38118
FDCSP	0.677628	7.51548	3.35803	0.000891983	0.00143217	-1.40322
LGALS2	0.520541	7.8378	3.32553	0.00099832	0.00159106	-1.50701
MMP7	0.872251	10.6119	3.31839	0.00102318	0.00162785	-1.52966
SLC26A3	0.708418	7.46399	3.25127	0.00128706	0.00202269	-1.74063
SERPINB5	-0.584374	10.2885	-3.18202	0.00162439	0.00251982	-1.95406
CHGA	0.771457	7.61939	3.14868	0.00181445	0.00280083	-2.05529
MSMB	0.91712	8.13658	3.10547	0.00209139	0.0032059	-2.18503
ACTG2	0.645395	12.4641	3.1041	0.00210076	0.00321949	-2.18911
IL1B	0.500353	8.42482	3.08493	0.00223628	0.00341709	-2.24612
SFRP4	0.619512	9.04642	3.08344	0.00224709	0.00343142	-2.25052
HABP2	0.514218	7.70845	3.07321	0.00232297	0.00354087	-2.28078
GKN1	1.11282	8.45632	3.02901	0.00267879	0.00404903	-2.41049
PGA5	0.994705	7.55925	3.02807	0.0026868	0.00405992	-2.41321
NMU	-0.560624	8.42204	-2.98351	0.00309672	0.00464677	-2.54216
CXCL9	0.573422	9.57674	2.98199	0.00311163	0.00466623	-2.54651
C6orf58	0.78138	7.34278	2.97858	0.00314537	0.00471235	-2.5563
FCGBP	0.504224	7.8	2.94651	0.00347973	0.00518703	-2.64784
TFF3	-0.685913	12.124	-2.93831	0.00357021	0.00531365	-2.67107
SYT13	0.558471	9.77069	2.93462	0.00361173	0.00537211	-2.68154
DKK1	0.662894	7.81191	2.92811	0.00368585	0.00547431	-2.69991
CLDN3	-0.586679	9.31305	-2.91642	0.00382267	0.00566568	-2.73287
DEFB1	0.600338	8.55548	2.90122	0.00400733	0.00592245	-2.7755
ZIC2	-0.53398	7.53994	-2.84386	0.00478019	0.00700426	-2.93454
AADAC	0.51566	8.13489	2.84311	0.00479108	0.00701915	-2.93659
PNCK	0.577027	7.97729	2.82866	0.00500649	0.00732131	-2.97616
PGA3	0.681693	6.62164	2.79683	0.00551237	0.00800802	-3.06268
LYZ	0.581172	12.2994	2.77046	0.00596618	0.00863331	-3.13366
CDX2	-0.503793	8.95212	-2.72571	0.00681414	0.0097851	-3.25263
HLA.DRB5	0.882283	7.51289	2.7199	0.00693187	0.00994747	-3.26795
SCNN1A	-0.540007	11.0136	-2.65795	0.00830628	0.0118094	-3.42928
LCN2	-0.586972	12.8736	-2.63528	0.00886752	0.0125571	-3.48743
AKR1B10	0.77124	10.2799	2.61317	0.00944756	0.0133294	-3.54371
SLC28A2	0.534605	7.0996	2.60912	0.00955741	0.0134725	-3.55396
S100A9	0.519946	9.57526	2.60152	0.00976677	0.0137484	-3.57318
ITLN1	0.759952	8.59527	2.57685	0.0104744	0.0146671	-3.63515
ATP10B	-0.565239	10.2219	-2.50856	0.0126787	0.0175678	-3.80378
CPS1	0.667159	9.20928	2.41337	0.0164376	0.0224314	-4.0316
CBLIF	0.533402	7.14488	2.37775	0.0180793	0.0245287	-4.11468
EIF1AY	0.585779	8.5759	2.31532	0.0213065	0.0286196	-4.25741
GSTT1	0.631831	7.66771	2.31452	0.021351	0.0286736	-4.25922
GKN2	0.789336	8.25112	2.22633	0.0267751	0.0355158	-4.45457
MYH11	0.521092	12.3583	2.20656	0.0281436	0.0371948	-4.49735
HLA.DRB1	0.569043	8.13547	2.07931	0.038484	0.0499629	-4.76389
